# Supplementary material for: Overexpression of a single ORF can extend chronological lifespan in yeast if retrograde signaling and stress response are stimulated
Source: Biogerontology. 2021 May 30;22(4):415–27. doi: 10.1007/s10522-021-09924-z (PMC8266792; doi:10.1007/s10522-021-09924-z)
Supplement: Supplementary file 2 — Supplementary file2 (XLSX 51 KB) [file 10522_2021_9924_MOESM2_ESM.xlsx]

## Sheet: Supp Tab 1
Supplementary Table 1. Changes in ORFs' (non-transformed) frequency in common cultures
H environment			G environment
ORF	Average slope of proportion change per day		ORF	Average slope of proportion change per day
YAL030W	-2.85512e-05		YAL020C	-1.39589e-06
YAL033W	7.43863e-06		YAL030W	-4.80579e-05
YAL056C-A	1.24922e-05		YAL033W	-1.17616e-07
YAL060W	-1.3271e-06		YAL060W	-3.66492e-06
YAL064C-A	3.34569e-06		YAL064C-A	-3.18015e-06
YAL068W-A	-1.5763e-06		YAL068W-A	-1.68888e-06
YAL069W	-9.99846e-06		YAL069W	-9.12472e-06
YAR023C	-7.73505e-07		YAR023C	8.26365e-05
YAR029W	5.73012e-07		YAR029W	8.59579e-05
YAR061W	7.18595e-06		YAR061W	-6.90188e-06
YAR073W	5.16218e-06		YAR073W	3.31331e-05
YAR075W	0.00018712		YAR075W	0.00131803
YBL006C	-5.37352e-06		YBL006C	-2.25999e-06
YBL015W	0.0004549		YBL015W	0.00020975
YBL018C	-3.70848e-06		YBL018C	-5.22269e-06
YBL027W	-4.00942e-06		YBL021C	-6.00051e-07
YBL030C	4.5309e-06		YBL027W	-1.18619e-06
YBL039C	-2.97022e-05		YBL030C	3.3973e-05
YBL053W	-1.43514e-06		YBL072C	-0.000185252
YBL070C	-7.5211e-08		YBL080C	0.000337106
YBL072C	-0.00013359		YBL081W	-3.27319e-05
YBL080C	0.000995619		YBL090W	9.89183e-05
YBL081W	-4.32843e-06		YBL091C	-4.37147e-06
YBL090W	1.72445e-05		YBR018C	-0.000125752
YBL091C	-2.21057e-06		YBR034C	-1.97632e-06
YBR018C	-0.00022591		YBR035C	-0.000237348
YBR030W	-1.84746e-06		YBR056W	3.90781e-05
YBR035C	-0.000147914		YBR066C	2.42024e-05
YBR042C	-8.99458e-06		YBR077C	-7.55062e-06
YBR056W	-1.79723e-05		YBR118W	-3.32487e-06
YBR066C	-1.38122e-07		YBR120C	-1.76948e-06
YBR109C	1.90572e-06		YBR124W	-7.48116e-07
YBR110W	1.53094e-06		YBR126C	-0.000713043
YBR118W	-1.40319e-06		YBR129C	-0.000173405
YBR124W	-1.64124e-06		YBR139W	-1.6212e-06
YBR126C	-8.52844e-05		YBR141C	-0.000514515
YBR129C	-2.53538e-05		YBR150C	2.67909e-07
YBR139W	-5.4515e-06		YBR160W	-5.80807e-06
YBR141C	-0.00049513		YBR167C	6.2291e-06
YBR150C	2.40078e-06		YBR189W	-8.7796e-05
YBR184W	-1.9653e-06		YBR191W	5.03068e-05
YBR185C	2.47251e-05		YBR193C	-2.66603e-06
YBR189W	-9.85827e-05		YBR253W	-2.97306e-05
YBR193C	-1.53555e-06		YBR268W	1.1615e-05
YBR253W	-1.20624e-05		YBR271W	-1.95358e-06
YBR257W	3.036e-07		YBR290W	-3.72653e-06
YBR263W	-9.94889e-07		YBR291C	5.9168e-06
YBR271W	-1.92485e-06		YBR300C	-3.5093e-05
YBR282W	5.79444e-06		YCL005W	-4.9103e-05
YBR290W	-1.71963e-06		YCL017C	7.25297e-05
YBR291C	8.86035e-06		YCL035C	-0.000108657
YBR300C	-1.91321e-05		YCL040W	1.1663e-05
YCL005W	0.000170769		YCL042W	9.12026e-05
YCL017C	5.10572e-06		YCL052C	-7.98147e-06
YCL035C	-3.40479e-05		YCL057W	-5.82602e-06
YCL040W	-1.01031e-05		YCL066W	-1.51609e-05
YCL042W	3.38458e-05		YCR003W	3.54877e-05
YCL052C	-6.58447e-06		YCR008W	-2.6387e-05
YCL057W	4.79147e-05		YCR018C-A	3.12254e-07
YCL066W	-1.88552e-05		YCR020C-A	-9.69158e-06
YCR003W	4.94441e-05		YCR025C	-3.86125e-06
YCR018C-A	-1.64414e-06		YCR040W	-1.47996e-05
YCR020C-A	-3.68927e-06		YCR052W	-1.6211e-06
YCR025C	-3.91911e-06		YCR059C	4.5729e-05
YCR026C	-3.92508e-06		YCR065W	-2.46615e-06
YCR038C	-3.17927e-06		YCR090C	-1.4605e-06
YCR040W	-1.92361e-05		YCR099C	-2.01266e-06
YCR046C	4.6883e-06		YCR100C	-0.000230113
YCR052W	-2.29891e-06		YCR102C	-0.000336574
YCR065W	4.38396e-07		YDL008W	0.000170533
YCR090C	-1.84612e-06		YDL010W	-2.32157e-06
YCR100C	-0.000195843		YDL020C	-3.37684e-05
YCR102C	-0.000468114		YDL025C	0.000103764
YDL008W	5.86616e-06		YDL041W	-3.44185e-06
YDL020C	4.84205e-07		YDL050C	-1.55137e-05
YDL022W	-2.02544e-06		YDL051W	-9.82391e-06
YDL025C	-1.65922e-06		YDL052C	-2.56774e-05
YDL041W	-3.72413e-06		YDL053C	-5.91662e-05
YDL045C	-2.66635e-06		YDL068W	6.0196e-06
YDL050C	-1.32754e-05		YDL069C	1.81719e-06
YDL051W	-8.61253e-06		YDL083C	-6.15427e-05
YDL052C	-1.40422e-05		YDL087C	-0.00013019
YDL053C	-0.000209578		YDL103C	-7.42712e-05
YDL068W	1.56512e-06		YDL118W	-0.000215326
YDL083C	-6.87739e-05		YDL119C	-7.1317e-05
YDL087C	-0.00018184		YDL124W	-0.000521516
YDL098C	-2.43494e-06		YDL125C	3.91603e-06
YDL103C	-8.92645e-05		YDL134C	2.4979e-05
YDL118W	-0.000204507		YDL136W	-2.28742e-06
YDL119C	-6.4498e-05		YDL144C	-1.17737e-05
YDL124W	-0.000452668		YDL150W	-0.000190223
YDL130W-A	7.20981e-06		YDL151C	-4.3288e-05
YDL134C	-4.23283e-06		YDL169C	-1.88915e-06
YDL136W	-1.15704e-06		YDL172C	-5.69116e-05
YDL144C	-4.32224e-05		YDL173W	-4.80767e-05
YDL150W	-0.000136373		YDL182W	-2.32199e-06
YDL151C	-2.96341e-05		YDL189W	-4.55522e-05
YDL169C	-3.09876e-06		YDL191W	-8.2812e-07
YDL172C	-2.95549e-05		YDL198C	0.000105384
YDL173W	-2.63983e-05		YDL203C	-1.03782e-05
YDL189W	2.09091e-05		YDL217C	-1.06844e-06
YDL191W	-9.0441e-07		YDL221W	1.2171e-06
YDL198C	9.5669e-06		YDL228C	-0.000224909
YDL203C	-5.94215e-06		YDL229W	-0.000187847
YDL228C	-0.000216059		YDL230W	-0.00206975
YDL229W	-0.000208298		YDL236W	-1.6948e-06
YDL230W	6.98233e-05		YDL238C	-1.96999e-05
YDL236W	-2.86794e-06		YDL239C	-3.36149e-06
YDL237W	-7.25732e-06		YDR019C	1.01758e-05
YDL238C	-1.66513e-05		YDR026C	5.67702e-05
YDL239C	-1.02652e-05		YDR030C	-2.39037e-06
YDR026C	-1.36031e-06		YDR031W	-6.0915e-06
YDR044W	-4.41968e-06		YDR034C-A	4.09548e-05
YDR064W	-0.000122777		YDR044W	-2.50879e-07
YDR072C	-1.73731e-06		YDR064W	-3.18527e-05
YDR073W	-0.000150068		YDR073W	-0.00013593
YDR075W	-3.13359e-06		YDR079C-A	-0.00133547
YDR077W	-4.07329e-06		YDR103W	-1.56234e-06
YDR079C-A	-0.000982703		YDR115W	3.83227e-06
YDR105C	-1.13096e-06		YDR116C	0.000611189
YDR115W	9.22036e-05		YDR133C	-4.2723e-05
YDR116C	0.00205319		YDR134C	-1.39337e-05
YDR133C	-3.86619e-05		YDR137W	-5.38426e-06
YDR134C	-1.21839e-05		YDR144C	-7.71602e-06
YDR144C	-7.67033e-06		YDR152W	-5.0587e-07
YDR148C	6.63881e-06		YDR154C	4.5672e-05
YDR152W	-3.90809e-06		YDR155C	0.000149094
YDR154C	-2.06046e-06		YDR209C	-2.83188e-07
YDR179C	1.54432e-06		YDR223W	-2.73128e-06
YDR237W	8.66467e-06		YDR240C	-5.60455e-06
YDR240C	-9.20808e-06		YDR246W	-0.000666354
YDR246W	-0.000519927		YDR251W	-2.50579e-06
YDR251W	-2.91319e-06		YDR253C	-9.40204e-06
YDR253C	3.53256e-05		YDR254W	-5.66284e-05
YDR254W	-3.98657e-05		YDR276C	-3.40826e-06
YDR268W	-1.38505e-06		YDR282C	0.00237417
YDR276C	-2.01081e-06		YDR287W	1.1709e-06
YDR282C	-3.58248e-05		YDR298C	0.00163489
YDR287W	-6.80077e-07		YDR318W	-2.57162e-05
YDR298C	0.00657922		YDR320C-A	-4.65486e-05
YDR316W	1.39293e-05		YDR322W	5.26581e-05
YDR318W	-1.33533e-05		YDR327W	2.5342e-05
YDR320C-A	-4.63316e-05		YDR328C	9.22296e-06
YDR322W	0.000251654		YDR333C	-1.37625e-06
YDR327W	6.21566e-06		YDR337W	0.00102462
YDR328C	1.98789e-06		YDR398W	-4.98072e-05
YDR337W	0.000160012		YDR399W	-0.000131209
YDR398W	-1.25389e-05		YDR403W	-4.56591e-07
YDR399W	-7.73151e-05		YDR412W	-7.72179e-06
YDR405W	-1.23538e-06		YDR413C	-6.88054e-06
YDR412W	-2.95541e-05		YDR430C	3.85881e-06
YDR413C	-2.04941e-05		YDR447C	0.000230747
YDR430C	0.000256138		YDR455C	3.08502e-06
YDR447C	1.52522e-05		YDR459C	-1.00628e-05
YDR453C	2.49532e-06		YDR461W	-1.45438e-06
YDR459C	-1.54335e-05		YDR466W	-2.38915e-06
YDR461W	-2.17411e-06		YDR471W	-1.92484e-05
YDR471W	-3.99647e-05		YDR476C	-1.66529e-05
YDR476C	-8.07715e-06		YDR477W	-1.47102e-05
YDR477W	-1.36863e-06		YDR482C	-9.73127e-07
YDR493W	3.73086e-05		YDR493W	0.000203288
YDR494W	-5.34656e-06		YDR494W	5.06037e-05
YDR498C	-1.53022e-05		YDR498C	-1.64206e-05
YDR502C	-9.78908e-06		YDR502C	-8.18477e-06
YDR529C	0.00174836		YDR515W	6.13154e-06
YDR533C	-1.66171e-06		YDR525W	2.71687e-05
YEL008C-A	-1.72776e-05		YDR528W	0.000112824
YEL008W	-1.68478e-05		YDR529C	0.000453632
YEL014C	-2.28941e-07		YDR533C	6.04937e-05
YEL024W	0.00175381		YDR537C	1.26074e-06
YEL038W	-1.52636e-06		YDR538W	2.76421e-06
YEL048C	-1.3814e-06		YEL008C-A	-1.05539e-05
YEL050C	-9.7468e-05		YEL008W	-1.01007e-05
YEL050W-A	-6.96228e-07		YEL014C	-2.33088e-06
YEL053W-A	-1.87841e-05		YEL024W	0.000479215
YEL054C	-8.06624e-05		YEL038W	3.0904e-06
YEL059W	-2.01847e-06		YEL048C	-3.07708e-06
YEL062W	-5.14174e-06		YEL050C	0.000677912
YEL068C	-7.21263e-06		YEL050W-A	9.91901e-06
YEL073C	-1.1912e-05		YEL053W-A	-3.23385e-05
YER010C	-5.29513e-06		YEL054C	-0.000139734
YER038W-A	4.48161e-07		YEL059W	-4.51209e-06
YER039C	-4.35031e-07		YEL062W	-1.14614e-05
YER051W	-1.39152e-06		YEL068C	-6.76913e-06
YER057C	2.29141e-07		YEL073C	-5.99643e-05
YER071C	-6.4631e-05		YER010C	3.31004e-07
YER074W	-3.67284e-06		YER036C	0.000228978
YER086W	-2.54254e-07		YER038W-A	5.67556e-06
YER089C	-2.47791e-06		YER039C	1.87756e-05
YER093C-A	-1.3118e-05		YER047C	1.02671e-05
YER102W	-0.000139532		YER051W	5.78339e-06
YER106W	-2.20227e-06		YER071C	-3.8319e-05
YER115C	-0.000137517		YER074W	7.24647e-06
YER163C	-4.54511e-06		YER077C	-1.85111e-05
YER165W	4.7735e-05		YER086W	2.0336e-06
YER175C	-4.75945e-06		YER093C-A	1.89164e-05
YFL001W	6.99444e-06		YER102W	-0.000198061
YFL002C	-1.29358e-06		YER106W	9.63327e-06
YFL005W	7.64618e-05		YER115C	-0.000194571
YFL019C	3.06288e-06		YER153C	-2.64478e-06
YFL030W	-3.48004e-06		YER161C	-1.32237e-06
YFL038C	-5.40191e-05		YER163C	-1.12878e-05
YFL052W	-0.000276286		YER165W	0.000256962
YFL059W	-1.7502e-06		YER175C	-2.98032e-06
YFR004W	-3.53291e-05		YER180C	-2.79205e-06
YFR012W-A	-1.40395e-05		YFL005W	-7.22298e-06
YFR017C	-6.59291e-06		YFL019C	0.00010166
YFR027W	-3.37118e-06		YFL030W	2.68003e-05
YFR032C	2.55326e-07		YFL038C	-4.94152e-05
YFR034W-A	-1.12906e-06		YFL052W	-0.000210114
YFR049W	5.4555e-05		YFR003C	2.34156e-05
YFR050C	-0.00012513		YFR004W	-1.73271e-05
YFR055W	-1.43307e-06		YFR012W-A	-9.67842e-06
YGL004C	-0.000197491		YFR017C	-1.47386e-05
YGL019W	-1.74825e-06		YFR021W	-8.04441e-07
YGL023C	2.92167e-07		YFR032C	6.95002e-06
YGL025C	-2.86717e-06		YFR034W-A	-5.09526e-07
YGL031C	-0.000171435		YFR049W	1.13541e-05
YGL045W	-3.14342e-06		YFR050C	-0.000505848
YGL047W	-0.000163056		YFR053C	-1.0029e-05
YGL055W	-2.81632e-06		YGL004C	-0.00046833
YGL064C	-2.96566e-06		YGL019W	-2.99725e-06
YGL066W	-8.29874e-05		YGL023C	2.08404e-05
YGL068W	1.55424e-06		YGL025C	-3.18285e-06
YGL071W	-2.68554e-05		YGL031C	-0.000165281
YGL076C	-1.85126e-06		YGL033W	9.56738e-07
YGL084C	-1.65473e-06		YGL044C	8.31254e-06
YGL123C-A	-2.46775e-07		YGL045W	-5.56254e-06
YGL123W	-4.84939e-07		YGL047W	-0.000273736
YGL135W	-5.45414e-05		YGL055W	-1.86828e-06
YGL143C	1.07834e-05		YGL064C	7.68526e-06
YGL148W	-0.000340781		YGL066W	-0.000233152
YGL162W	-0.00139241		YGL071W	-1.85812e-06
YGL179C	-7.33085e-05		YGL076C	-1.16731e-05
YGL194C	-1.61626e-06		YGL102C	0.000176545
YGL198W	-5.34504e-06		YGL103W	5.88554e-05
YGL199C	-1.27613e-05		YGL123C-A	1.62986e-06
YGL211W	-1.62944e-05		YGL123W	1.52153e-06
YGL219C	1.54216e-06		YGL128C	1.033e-05
YGL222C	-6.02667e-05		YGL135W	-0.000104378
YGL226W	6.66448e-05		YGL143C	-2.2048e-06
YGL230C	1.13924e-06		YGL148W	-0.000806722
YGL231C	-2.12717e-05		YGL162W	-0.00150432
YGL243W	-5.77273e-06		YGL179C	-5.74144e-05
YGL258W-A	-7.47399e-06		YGL187C	1.22642e-05
YGR015C	8.936e-07		YGL194C	-2.39289e-06
YGR017W	-0.000303013		YGL198W	-9.48871e-06
YGR018C	-6.49867e-05		YGL199C	-1.89493e-05
YGR027C	-1.44051e-06		YGL211W	-9.11041e-06
YGR031C-A	-1.2618e-05		YGL222C	1.35693e-05
YGR031W	-3.51792e-05		YGL226W	4.76995e-05
YGR038W	1.74259e-05		YGL230C	2.56749e-06
YGR053C	1.89785e-05		YGL231C	-2.08119e-05
YGR057C	-8.44923e-05		YGL243W	3.42119e-07
YGR076C	7.47349e-05		YGL258W-A	-7.17274e-06
YGR085C	-2.7297e-06		YGL262W	-1.46836e-06
YGR091W	-2.65699e-05		YGR002C	4.19654e-06
YGR096W	-4.25137e-06		YGR010W	-5.55984e-06
YGR101W	6.85956e-06		YGR011W	-1.62941e-06
YGR102C	-1.13659e-06		YGR017W	-0.000205997
YGR109W-A	-1.56243e-06		YGR018C	-4.482e-05
YGR109W-B	-1.58047e-06		YGR031C-A	-8.25495e-06
YGR110W	1.11428e-05		YGR031W	-3.06354e-05
YGR112W	1.141e-05		YGR038W	-2.74643e-06
YGR117C	-5.69277e-06		YGR057C	-6.24552e-05
YGR122C-A	-7.97383e-06		YGR085C	-1.26355e-06
YGR132C	1.15739e-05		YGR091W	-1.53707e-05
YGR133W	-9.05657e-07		YGR096W	0.000402176
YGR144W	1.20378e-06		YGR101W	0.00343324
YGR151C	-9.47347e-06		YGR112W	0.000335742
YGR152C	-3.70634e-06		YGR117C	2.53998e-06
YGR153W	6.98691e-06		YGR122C-A	4.29731e-06
YGR154C	-0.000449765		YGR124W	-1.1935e-06
YGR158C	-1.34509e-06		YGR132C	0.000512039
YGR171C	-7.18504e-07		YGR144W	5.48498e-06
YGR181W	-5.18397e-06		YGR148C	-3.89004e-06
YGR182C	-0.000121366		YGR149W	-1.76105e-06
YGR193C	5.68292e-05		YGR151C	-1.6762e-06
YGR194C	-3.69871e-06		YGR152C	-9.53805e-07
YGR195W	2.55611e-06		YGR153W	-3.37269e-06
YGR197C	-3.42418e-06		YGR154C	-0.000315588
YGR201C	-4.35918e-07		YGR169C	-4.61649e-06
YGR212W	-7.358e-06		YGR171C	-1.90582e-06
YGR219W	-3.72867e-05		YGR181W	-6.24801e-06
YGR220C	-2.06943e-05		YGR182C	-0.000130181
YGR239C	-1.97757e-06		YGR193C	5.23284e-06
YGR264C	-8.24646e-06		YGR194C	-5.78185e-06
YGR269W	-2.53211e-05		YGR201C	6.3832e-06
YGR275W	-1.73418e-06		YGR219W	-4.34805e-05
YGR277C	-6.75162e-06		YGR220C	-2.7182e-05
YGR291C	-1.27352e-06		YGR243W	1.43301e-05
YGR293C	-0.000182548		YGR247W	-5.11106e-07
YHL003C	-2.04053e-06		YGR256W	-8.80572e-06
YHL014C	1.62829e-05		YGR264C	-1.01406e-06
YHL015W	-2.99183e-06		YGR267C	-8.92748e-07
YHL021C	1.50365e-05		YGR269W	-2.56013e-05
YHL029C	7.67673e-06		YGR275W	-4.50827e-06
YHL039W	-1.3056e-05		YGR277C	-4.05672e-06
YHL043W	-1.80409e-06		YGR291C	1.63688e-06
YHL045W	-9.18757e-06		YGR293C	-0.000334861
YHR001W-A	0.000447537		YHL003C	4.31414e-06
YHR005C	-1.9335e-06		YHL014C	-1.55571e-05
YHR010W	-0.000807548		YHL015W	-4.80087e-06
YHR026W	1.26148e-05		YHL021C	1.28429e-05
YHR030C	-1.96733e-06		YHL039W	-4.79725e-06
YHR032C-A	-1.11403e-05		YHL043W	-6.90652e-07
YHR032W-A	-3.1265e-06		YHL045W	-1.03658e-05
YHR034C	-0.000508503		YHR001W-A	7.2967e-05
YHR041C	6.21358e-06		YHR002W	2.85397e-05
YHR044C	-2.7868e-06		YHR010W	-0.000307704
YHR057C	2.79536e-06		YHR026W	6.12807e-06
YHR070W	7.43993e-06		YHR030C	1.34969e-05
YHR072W-A	-1.96327e-05		YHR032C-A	-7.85212e-06
YHR075C	-3.06097e-06		YHR032W-A	-2.38818e-06
YHR079C-A	-4.13672e-06		YHR034C	-0.000372086
YHR100C	-3.63676e-05		YHR043C	-3.95921e-06
YHR105W	-1.10416e-05		YHR044C	-1.87196e-07
YHR108W	-2.08259e-06		YHR059W	1.16729e-06
YHR111W	-0.00044591		YHR069C-A	9.62297e-06
YHR123W	-8.45533e-06		YHR070C-A	1.77301e-05
YHR141C	-2.53823e-05		YHR070W	0.000161065
YHR143W-A	-3.72674e-05		YHR072W-A	-6.52781e-06
YHR170W	-2.27973e-06		YHR079C-A	-2.2506e-06
YHR189W	5.58055e-05		YHR100C	-0.000616468
YHR196W	-8.02141e-05		YHR103W	-2.30472e-06
YHR207C	0.000717712		YHR105W	0.000160937
YHR209W	-6.33607e-06		YHR111W	-0.000312178
YHR211W	-1.94819e-06		YHR116W	-1.67784e-06
YHR212W-A	4.47552e-06		YHR123W	-1.20333e-06
YHR213W	9.14213e-07		YHR139C	-2.16349e-06
YHR213W-A	-6.85431e-06		YHR141C	-6.50875e-06
YIL003W	-0.000127923		YHR143W-A	9.61769e-07
YIL021C-A	3.90766e-07		YHR160C	1.62424e-06
YIL021W	9.22626e-07		YHR166C	8.98484e-07
YIL032C	-3.34446e-07		YHR170W	-1.44865e-06
YIL052C	-2.20765e-06		YHR189W	0.000412258
YIL053W	9.5859e-06		YHR191C	5.41921e-06
YIL055C	1.78547e-05		YHR196W	-0.000260739
YIL058W	-3.61613e-05		YHR207C	0.000449909
YIL069C	-8.31435e-05		YHR209W	-5.4132e-06
YIL079C	-1.06879e-06		YHR211W	-3.69814e-07
YIL083C	-2.26007e-06		YHR212W-A	-5.9798e-06
YIL094C	0.00422457		YHR213W-A	-3.69604e-06
YIL097W	-0.000262918		YIL003W	-0.000164716
YIL119C	-6.62e-07		YIL008W	-2.31968e-06
YIL122W	1.04567e-06		YIL034C	-7.42132e-06
YIL135C	-1.67721e-06		YIL052C	6.67903e-07
YIL143C	-2.37073e-06		YIL055C	-2.4123e-05
YIL171W-A	-8.49825e-05		YIL058W	-2.15273e-05
YIL172C	-1.65515e-05		YIL061C	-2.39679e-06
YIL174W	-4.45233e-06		YIL069C	-1.90692e-05
YIL177C	-5.10683e-07		YIL079C	1.28379e-05
YIR001C	4.68747e-06		YIL082W	-2.0548e-06
YIR005W	-7.90735e-07		YIL082W-A	-1.73754e-06
YIR010W	-7.5992e-06		YIL083C	1.05474e-06
YIR026C	-0.000165415		YIL094C	0.00118994
YIR027C	-0.00549201		YIL097W	-0.000206813
YIR030C	-0.000337624		YIL118W	-2.76469e-06
YIR032C	-0.000102474		YIL135C	-2.21916e-06
YIR037W	-3.18952e-06		YIL158W	-7.7044e-06
YIR043C	-5.68971e-07		YIL171W-A	-0.000177008
YJL003W	3.88713e-05		YIL172C	-3.79072e-05
YJL006C	-4.59176e-05		YIL174W	-1.89824e-06
YJL015C	5.55321e-06		YIR001C	-3.05775e-05
YJL016W	3.65235e-05		YIR005W	2.65324e-05
YJL020C	1.67325e-06		YIR010W	-3.49556e-05
YJL020W-A	2.40586e-06		YIR026C	-0.000506371
YJL025W	-4.04546e-06		YIR027C	-0.0034088
YJL028W	-1.53874e-06		YIR030C	-0.000285654
YJL063C	-2.02572e-06		YIR032C	-0.000181664
YJL064W	4.51226e-07		YIR037W	-3.6349e-06
YJL065C	-1.08351e-07		YIR039C	-1.67527e-06
YJL066C	-0.000112322		YJL003W	-9.16258e-06
YJL067W	-0.000150569		YJL006C	-2.94782e-05
YJL080C	-3.18752e-07		YJL015C	-2.3958e-07
YJL097W	7.9768e-06		YJL016W	-1.88281e-06
YJL112W	-8.66593e-06		YJL025W	-6.52329e-06
YJL118W	-1.72892e-05		YJL028W	8.54437e-06
YJL119C	-5.983e-05		YJL052W	6.95649e-05
YJL120W	8.31446e-07		YJL062W-A	1.47112e-05
YJL121C	-7.53255e-05		YJL064W	-2.43732e-07
YJL127C	-8.08765e-06		YJL065C	1.75422e-06
YJL127W-A	-3.38428e-05		YJL066C	-6.25035e-05
YJL133W	4.05545e-05		YJL067W	-8.335e-05
YJL134W	-1.70609e-06		YJL080C	-5.07631e-07
YJL136C	-7.76923e-06		YJL084C	-2.7283e-06
YJL155C	-7.17022e-06		YJL111W	1.42598e-05
YJL158C	5.69925e-06		YJL112W	-8.97679e-06
YJL161W	2.11877e-05		YJL118W	-2.19787e-05
YJL174W	-1.17895e-06		YJL119C	-7.08185e-05
YJL188C	-3.28736e-05		YJL120W	5.45618e-07
YJL190C	-0.000117926		YJL121C	-7.8819e-05
YJL210W	-6.12394e-06		YJL127C	1.18041e-07
YJL211C	-3.01343e-05		YJL127W-A	-2.56524e-05
YJL213W	-7.93236e-05		YJL133W	-0.000102377
YJL217W	-0.000196779		YJL136C	-6.60776e-07
YJL220W	-8.02793e-05		YJL147C	3.34967e-05
YJL221C	-1.79669e-05		YJL155C	4.29619e-06
YJL222W-A	-4.09248e-06		YJL158C	-4.03117e-06
YJL225C	-6.41672e-07		YJL161W	5.63575e-06
YJR024C	-4.70106e-05		YJL188C	-1.87815e-05
YJR032W	-1.25543e-05		YJL190C	-0.000158338
YJR044C	-1.74065e-06		YJL210W	-1.10062e-05
YJR046W	-2.43107e-06		YJL211C	-5.17504e-05
YJR072C	-1.78687e-05		YJL213W	0.000369772
YJR094W-A	-4.37858e-06		YJL217W	-0.000303676
YJR096W	-0.000329798		YJL220W	-0.000174842
YJR102C	-0.000144776		YJL221C	-3.77712e-05
YJR113C	-5.70934e-06		YJL222W-A	-2.19216e-06
YJR114W	-2.04011e-05		YJL225C	-1.25449e-06
YJR115W	1.3802e-05		YJR024C	-3.64831e-05
YJR129C	-7.17496e-06		YJR032W	-6.5488e-05
YJR130C	-2.66896e-05		YJR046W	-2.91217e-07
YJR140C	-1.1781e-05		YJR072C	-0.00018295
YJR140W-A	-1.1103e-05		YJR094C	7.72268e-07
YJR144W	-6.51403e-06		YJR094W-A	-5.15222e-06
YJR145C	-4.78686e-06		YJR095W	1.08487e-05
YJR146W	-1.68532e-06		YJR096W	-0.000649468
YJR148W	-1.79572e-05		YJR102C	-0.000193789
YJR149W	-8.00951e-05		YJR113C	-6.6958e-06
YJR153W	2.68737e-06		YJR114W	-2.00629e-05
YJR162C	-3.36033e-05		YJR115W	9.75386e-06
YKL003C	-7.31926e-07		YJR129C	-2.10325e-05
YKL005C	-2.1622e-06		YJR130C	-1.27118e-05
YKL012W	-0.000210701		YJR140C	-7.85357e-06
YKL029C	7.53266e-06		YJR140W-A	-8.11459e-06
YKL040C	4.3106e-06		YJR144W	-1.08902e-05
YKL043W	7.12773e-06		YJR145C	-2.27002e-06
YKL044W	1.82051e-06		YJR146W	-1.56427e-06
YKL052C	-2.57953e-06		YJR148W	-3.75295e-06
YKL053W	-5.18699e-06		YJR149W	-3.27495e-05
YKL069W	-0.000146272		YJR162C	-2.71799e-05
YKL074C	-1.76992e-06		YKL001C	1.68286e-05
YKL075C	-0.000191411		YKL003C	2.46506e-05
YKL076C	-1.97337e-05		YKL005C	-2.07581e-06
YKL084W	-3.56325e-05		YKL012W	-0.000341296
YKL090W	-1.21613e-06		YKL029C	1.15238e-05
YKL103C	-8.3345e-06		YKL040C	2.75734e-05
YKL104C	-7.15459e-05		YKL043W	-2.66519e-06
YKL115C	2.87682e-06		YKL044W	-2.36276e-06
YKL118W	9.59436e-07		YKL052C	-5.86395e-07
YKL135C	-2.22654e-05		YKL053W	-1.07734e-06
YKL136W	-3.62708e-05		YKL069W	-0.000204783
YKL146W	-1.87655e-06		YKL075C	-0.000314734
YKL147C	-5.02389e-06		YKL076C	-3.43284e-05
YKL148C	7.12373e-07		YKL084W	-4.9647e-05
YKL151C	-0.000979706		YKL085W	7.34278e-08
YKL177W	-6.55876e-07		YKL097C	-7.59267e-07
YKL192C	-1.44193e-06		YKL103C	-9.47677e-06
YKL201C	-8.51615e-05		YKL104C	-3.27877e-05
YKL202W	-0.000163302		YKL135C	-2.60296e-05
YKL203C	-2.86561e-06		YKL136W	-4.27785e-05
YKL206C	-6.20803e-05		YKL145W	3.17914e-06
YKL225W	-3.34783e-06		YKL146W	7.60567e-07
YKR001C	-2.05718e-06		YKL147C	5.733e-06
YKR006C	-1.96661e-06		YKL151C	-0.000334829
YKR030W	-1.17992e-05		YKL177W	-1.97815e-06
YKR035C	-5.75037e-05		YKL201C	-4.24784e-05
YKR035W-A	-3.21993e-05		YKL202W	-8.06965e-05
YKR051W	2.43232e-05		YKL203C	-1.48187e-06
YKR052C	0.000104768		YKL206C	-8.8166e-05
YKR062W	-1.0455e-05		YKL225W	-3.19445e-06
YKR065C	0.000220116		YKR001C	3.0018e-07
YKR070W	-7.26749e-07		YKR006C	-4.77939e-06
YKR071C	-5.77032e-07		YKR013W	-1.57647e-06
YKR073C	-4.58271e-06		YKR030W	-4.53888e-06
YKR093W	5.05712e-07		YKR035C	-5.05826e-05
YKR101W	-5.32445e-07		YKR035W-A	-2.77813e-05
YKR104W	-9.08139e-07		YKR038C	8.07748e-06
YLL019C	-0.000107796		YKR051W	-1.26063e-06
YLL020C	-2.17885e-06		YKR052C	3.24916e-05
YLL030C	9.79344e-06		YKR062W	-2.6574e-05
YLL041C	1.09843e-05		YKR065C	8.54151e-05
YLL044W	-2.72555e-06		YKR073C	-2.14824e-06
YLL045C	-1.26712e-06		YKR090W	-1.56169e-06
YLL054C	-1.94277e-05		YKR093W	-1.37743e-06
YLL062C	-7.31742e-05		YKR104W	-2.18816e-06
YLL063C	-1.97175e-06		YLL019C	-1.23283e-05
YLL065W	-2.7949e-06		YLL030C	-9.43209e-07
YLR009W	6.0862e-06		YLL036C	1.29315e-05
YLR016C	-0.000219416		YLL037W	3.54256e-05
YLR018C	-2.0176e-06		YLL041C	-2.6214e-06
YLR040C	-6.93089e-06		YLL044W	1.63234e-07
YLR041W	-1.984e-05		YLL045C	1.63046e-07
YLR052W	-1.01896e-05		YLL054C	-2.34353e-05
YLR059C	1.00258e-05		YLL062C	-7.49188e-05
YLR063W	-3.88746e-06		YLL063C	9.15375e-06
YLR066W	2.58989e-06		YLL065W	-3.18569e-06
YLR069C	0.00038377		YLR009W	-1.22166e-06
YLR089C	0.000123859		YLR016C	-0.000591366
YLR093C	-3.64445e-05		YLR018C	-1.73779e-06
YLR094C	-6.66511e-06		YLR040C	-2.01845e-06
YLR099C	1.64459e-05		YLR041W	-1.44161e-05
YLR099W-A	-2.25708e-05		YLR052W	-2.32679e-05
YLR105C	-2.59653e-05		YLR063W	-2.57391e-06
YLR109W	-9.65396e-05		YLR069C	3.25096e-05
YLR119W	-5.40237e-06		YLR072W	9.13077e-06
YLR133W	-9.20692e-06		YLR089C	-7.76569e-06
YLR136C	2.53367e-06		YLR093C	-4.05316e-05
YLR140W	-0.000105146		YLR094C	-4.99227e-06
YLR141W	-1.88208e-05		YLR099C	-1.26184e-05
YLR142W	-3.73705e-05		YLR099W-A	-3.99744e-05
YLR155C	3.03448e-06		YLR105C	-1.37795e-05
YLR157C	4.08145e-06		YLR109W	-0.000212892
YLR158C	3.05663e-06		YLR113W	-3.07919e-06
YLR160C	3.56057e-06		YLR119W	-3.81132e-06
YLR163C	8.10693e-06		YLR125W	-2.03364e-06
YLR199C	2.19742e-05		YLR133W	0.000147477
YLR201C	4.28666e-05		YLR136C	0.0007649
YLR209C	-1.27505e-05		YLR140W	-0.000105213
YLR229C	-1.06583e-05		YLR141W	-2.3576e-05
YLR230W	-4.57682e-05		YLR142W	-5.06705e-05
YLR233C	-0.000506699		YLR199C	1.05052e-05
YLR239C	-2.27743e-06		YLR201C	8.12018e-07
YLR248W	1.7415e-06		YLR209C	-3.9744e-06
YLR260W	-2.58668e-05		YLR229C	-8.81072e-06
YLR286C	-1.57831e-06		YLR230W	-4.08773e-05
YLR286W-A	-1.34679e-06		YLR233C	-0.000198028
YLR287C-A	-1.01853e-05		YLR239C	0.000252277
YLR313C	-9.59129e-07		YLR248W	2.87664e-05
YLR349W	3.31313e-08		YLR260W	-3.50004e-05
YLR359W	-4.50215e-06		YLR286C	6.34774e-07
YLR364W	-6.05792e-05		YLR286W-A	4.14046e-07
YLR387C	-1.43339e-05		YLR287C-A	-6.08625e-06
YLR394W	8.63389e-07		YLR359W	-2.25856e-06
YLR395C	4.51414e-05		YLR364W	-9.16116e-05
YLR408C	-1.95476e-06		YLR387C	-2.4271e-06
YLR420W	-6.76154e-05		YLR395C	4.51568e-05
YLR437C	-6.33097e-07		YLR407W	-1.95288e-06
YLR439W	-1.41792e-06		YLR408C	-1.29585e-06
YLR447C	4.36669e-06		YLR420W	-3.01673e-05
YLR448W	-8.67344e-08		YLR437C	-1.38206e-06
YLR457C	-7.9546e-06		YLR439W	-1.43807e-06
YLR458W	-2.67032e-05		YLR447C	-5.97865e-06
YLR460C	-1.85682e-06		YLR448W	-2.16145e-06
YLR466C-B	-4.75413e-06		YLR457C	-4.24358e-06
YML007W	-1.74689e-05		YLR458W	-1.64575e-05
YML025C	-1.78947e-06		YLR466C-B	-5.30565e-08
YML026C	-1.12343e-06		YML007W	-1.47402e-05
YML030W	1.56665e-06		YML028W	6.94525e-06
YML050W	0.000563801		YML030W	0.000341554
YML057C-A	-8.91192e-08		YML035C	1.45814e-06
YML073C	-0.000332419		YML042W	1.38377e-05
YML079W	-5.91003e-06		YML050W	-0.000935239
YML085C	4.18687e-06		YML057C-A	-3.16366e-06
YML089C	-1.92004e-05		YML073C	-0.000261779
YML090W	-2.77594e-06		YML079W	-1.82868e-05
YML094C-A	-6.7786e-05		YML085C	-0.000116644
YML094W	-1.3403e-05		YML089C	-8.04629e-06
YML096W	-1.66476e-06		YML090W	-1.10865e-06
YML100W	-4.62556e-06		YML094C-A	-7.00384e-05
YML110C	0.00339502		YML094W	-1.319e-05
YML111W	-7.63958e-07		YML096W	0.000136302
YML116W-A	4.95288e-06		YML100W	-8.01691e-05
YML123C	6.57935e-07		YML101C-A	8.74037e-06
YML129C	6.58755e-06		YML102W	8.36993e-05
YMR001C	-2.15322e-06		YML110C	1.20111e-05
YMR001C-A	3.43714e-07		YML116W-A	-5.22614e-07
YMR003W	0.00016593		YML123C	-1.09347e-06
YMR005W	-4.24055e-06		YML129C	9.08755e-06
YMR007W	-8.795e-06		YMR001C-A	-3.10725e-06
YMR024W	0.000294729		YMR002W	-1.10127e-06
YMR025W	-6.70947e-05		YMR003W	0.000348879
YMR026C	2.75961e-05		YMR007W	-1.14514e-05
YMR041C	-1.00205e-05		YMR024W	0.000146288
YMR046W-A	-1.77709e-06		YMR025W	-7.87489e-05
YMR068W	-0.000124692		YMR035W	4.6211e-06
YMR069W	-1.81359e-06		YMR041C	-5.61032e-06
YMR073C	-4.60038e-06		YMR046W-A	8.99718e-07
YMR075C-A	-4.93232e-05		YMR059W	1.13904e-06
YMR075W	-3.44048e-05		YMR068W	-0.000113477
YMR081C	-2.60242e-05		YMR069W	-1.51822e-06
YMR082C	0.00132214		YMR073C	0.000188875
YMR096W	-3.83876e-06		YMR075C-A	-4.65609e-05
YMR098C	7.07939e-05		YMR075W	-3.3359e-05
YMR101C	-1.68267e-06		YMR081C	1.65776e-05
YMR105C	-1.48285e-06		YMR082C	0.000425444
YMR111C	-1.96807e-06		YMR096W	-2.10352e-06
YMR123W	2.87765e-06		YMR098C	5.31842e-06
YMR132C	5.30806e-06		YMR101C	-1.43838e-06
YMR138W	-1.21689e-06		YMR105C	-4.5356e-06
YMR141C	-9.21336e-05		YMR111C	-4.67741e-06
YMR158W-B	4.34636e-06		YMR123W	6.27161e-06
YMR159C	6.97869e-07		YMR132C	-4.22779e-06
YMR169C	-1.63696e-06		YMR138W	-3.50793e-06
YMR177W	1.2925e-06		YMR141C	-7.47454e-05
YMR178W	-1.33504e-06		YMR153W	4.9794e-06
YMR184W	2.18195e-06		YMR158W-B	-2.65266e-05
YMR191W	2.63855e-06		YMR159C	-5.24213e-05
YMR193C-A	-0.000490902		YMR169C	1.51351e-05
YMR194W	-0.000400889		YMR193C-A	-0.000295296
YMR203W	-2.18573e-05		YMR194W	-0.000251106
YMR206W	-1.46166e-06		YMR196W	-5.69301e-06
YMR209C	-4.95976e-06		YMR203W	-2.76752e-05
YMR217W	-4.31879e-05		YMR227C	0.000370854
YMR227C	0.000459277		YMR228W	-3.71106e-05
YMR228W	3.48202e-05		YMR234W	-4.85572e-06
YMR234W	-3.59696e-06		YMR252C	2.74941e-05
YMR263W	-3.84555e-06		YMR263W	-1.61974e-06
YMR325W	-1.7704e-06		YMR321C	-8.87467e-07
YMR326C	-3.23958e-06		YMR325W	-3.46999e-06
YNL010W	-3.08865e-06		YNL006W	-1.15295e-06
YNL045W	-0.00102383		YNL010W	4.30739e-07
YNL062C	-1.05239e-05		YNL032W	9.87428e-05
YNL067W	-4.02503e-06		YNL036W	9.76109e-05
YNL069C	-1.91764e-06		YNL037C	1.97301e-06
YNL071W	2.78603e-06		YNL045W	-0.000436421
YNL078W	3.56622e-06		YNL062C	-1.1832e-05
YNL081C	0.000116361		YNL067W	-2.87741e-06
YNL084C	-1.59411e-06		YNL069C	1.03286e-05
YNL104C	-2.19164e-05		YNL078W	1.11535e-05
YNL117W	-0.000425284		YNL081C	2.47955e-05
YNL119W	1.83526e-07		YNL084C	-3.47767e-05
YNL120C	-2.58282e-06		YNL092W	-2.23018e-06
YNL128W	-1.41328e-06		YNL104C	4.41583e-05
YNL135C	-6.93776e-06		YNL113W	-1.39285e-06
YNL156C	-5.5716e-06		YNL117W	-0.000226769
YNL157W	-2.81801e-05		YNL120C	-1.05779e-06
YNL162W	-2.04769e-06		YNL128W	-4.77683e-06
YNL164C	3.40517e-05		YNL135C	-6.28611e-05
YNL177C	6.21196e-06		YNL156C	-5.33275e-06
YNL183C	2.43525e-06		YNL157W	-2.17871e-05
YNL191W	-0.000467204		YNL160W	-2.1249e-06
YNL198C	9.99301e-07		YNL162W	-4.80755e-07
YNL209W	-2.94949e-05		YNL164C	-0.000108769
YNL211C	0.000124719		YNL177C	1.50349e-06
YNL227C	-3.04157e-06		YNL187W	1.04352e-05
YNL228W	-3.52902e-06		YNL191W	-0.000319056
YNL252C	-1.4995e-06		YNL209W	-2.27245e-06
YNL276C	-4.63019e-05		YNL211C	1.19476e-05
YNL277W	-3.17672e-05		YNL227C	-2.93664e-06
YNL288W	-0.0040343		YNL228W	-3.26774e-06
YNL289W	-2.90744e-07		YNL276C	-6.79905e-05
YNL296W	-3.87455e-05		YNL277W	-4.66042e-05
YNL297C	-1.48973e-05		YNL284C	3.55005e-05
YNL310C	1.68145e-06		YNL288W	-0.00190764
YNL312W	-5.61981e-05		YNL296W	-5.58275e-05
YNL333W	-4.62932e-06		YNL297C	-2.07439e-05
YNL337W	-8.35808e-05		YNL310C	0.000305117
YNR002C	1.28082e-06		YNL312W	-0.000611282
YNR007C	-1.10595e-06		YNL333W	9.69059e-07
YNR013C	-4.42151e-06		YNL337W	-7.11569e-05
YNR020C	-6.18045e-06		YNR002C	7.89788e-05
YNR038W	-1.73647e-06		YNR007C	6.78977e-06
YNR040W	0.000174346		YNR013C	-1.53272e-06
YNR050C	-3.86031e-06		YNR020C	-1.58902e-06
YNR069C	-1.732e-05		YNR027W	-1.40597e-06
YNR077C	-3.20112e-06		YNR034W-A	1.37822e-06
YOL012C	-1.56861e-06		YNR037C	2.53625e-05
YOL053W	7.70427e-06		YNR038W	-1.47318e-06
YOL064C	1.46557e-06		YNR040W	0.000218302
YOL071W	0.000278934		YNR050C	-3.84985e-06
YOL079W	7.47127e-06		YNR069C	-9.12655e-08
YOL085C	-3.74678e-06		YNR077C	-2.33818e-06
YOL085W-A	-1.07607e-05		YOL012C	5.36586e-07
YOL089C	-4.34269e-05		YOL064C	6.162e-06
YOL094C	-2.14976e-05		YOL068C	2.63708e-06
YOL104C	1.94132e-06		YOL071W	3.14306e-05
YOL108C	-1.23764e-05		YOL076W	-1.71435e-06
YOL114C	-6.29288e-06		YOL082W	6.68281e-05
YOL126C	-1.22412e-06		YOL085C	-3.67622e-06
YOL127W	-0.00066559		YOL085W-A	-1.0247e-05
YOL131W	-1.6031e-06		YOL086W-A	2.97401e-05
YOL139C	-2.06359e-06		YOL089C	0.00204426
YOL142W	-3.09598e-06		YOL094C	3.19336e-05
YOL147C	3.06027e-06		YOL104C	-4.08714e-06
YOL149W	-2.22119e-06		YOL108C	-9.25145e-06
YOL151W	1.17197e-05		YOL114C	-6.4414e-06
YOL157C	-1.95679e-06		YOL127W	-0.000643203
YOL159C	-2.66622e-06		YOL131W	-1.94702e-05
YOL166C	-2.57419e-06		YOL139C	-4.8563e-06
YOR005C	-3.19774e-06		YOL142W	-2.95787e-06
YOR024W	-3.66735e-05		YOL149W	-2.21564e-06
YOR026W	-5.83477e-05		YOL151W	1.15536e-05
YOR029W	2.82006e-06		YOL157C	-4.04611e-06
YOR041C	-1.15409e-06		YOL159C	-3.29048e-06
YOR069W	-6.20957e-06		YOR024W	-4.68733e-05
YOR072W	-1.45194e-05		YOR026W	-5.10379e-05
YOR072W-A	-1.92405e-07		YOR029W	-1.19327e-06
YOR076C	-7.2489e-05		YOR072W	-0.000140995
YOR084W	-0.000176833		YOR072W-A	-4.62584e-06
YOR087W	1.58256e-07		YOR076C	-4.11603e-05
YOR091W	-1.73742e-06		YOR081C	0.000165796
YOR100C	-1.11734e-06		YOR084W	-0.000114115
YOR108W	-1.93346e-06		YOR087W	-1.41704e-06
YOR117W	-6.23327e-05		YOR108W	-9.36241e-06
YOR120W	-0.000144418		YOR117W	-0.000108749
YOR121C	-1.72008e-05		YOR120W	0.000107153
YOR122C	-4.97588e-06		YOR121C	1.37404e-05
YOR135C	-2.24525e-05		YOR122C	-5.73542e-05
YOR136W	-6.59121e-06		YOR131C	8.01361e-06
YOR139C	-6.69185e-05		YOR135C	-1.42013e-05
YOR140W	-3.31433e-05		YOR136W	1.88893e-05
YOR145C	-7.91153e-06		YOR139C	-4.36151e-05
YOR146W	-2.40752e-05		YOR140W	-2.17564e-05
YOR166C	-5.45675e-07		YOR145C	-6.25783e-06
YOR187W	-3.93077e-06		YOR146W	-1.97838e-05
YOR199W	-4.63374e-06		YOR166C	-8.78788e-06
YOR212W	-2.49522e-05		YOR168W	-5.8235e-07
YOR221C	-5.65177e-06		YOR169C	-1.06251e-06
YOR222W	-2.08237e-06		YOR187W	2.0385e-06
YOR226C	1.36144e-05		YOR199W	-7.46784e-07
YOR235W	-2.50456e-05		YOR212W	-0.000159191
YOR241W	-8.36984e-06		YOR221C	-2.08729e-06
YOR251C	-0.000529438		YOR222W	8.86658e-05
YOR258W	-6.06845e-07		YOR235W	-2.85054e-05
YOR263C	-2.01342e-06		YOR251C	-0.000788789
YOR269W	-1.03693e-05		YOR263C	-2.07087e-06
YOR281C	-5.73916e-05		YOR265W	-2.9154e-06
YOR292C	-3.205e-07		YOR269W	-5.70625e-06
YOR294W	-0.000311767		YOR281C	-0.000121746
YOR301W	-8.15671e-06		YOR282W	-2.11555e-06
YOR307C	-7.14889e-06		YOR294W	-0.000236237
YOR318C	-2.08995e-06		YOR301W	-3.44883e-06
YOR338W	-1.53488e-06		YOR318C	-7.22702e-06
YOR339C	-3.12458e-06		YOR338W	-5.1507e-07
YOR343C	1.01458e-05		YOR339C	-6.77489e-06
YOR358W	-2.86694e-06		YOR343C	9.58172e-05
YOR372C	-4.56077e-06		YOR358W	-1.98875e-05
YOR389W	-1.50677e-06		YOR372C	-3.37076e-05
YOR391C	-1.50859e-06		YOR387C	1.64498e-06
YOR392W	-2.73322e-06		YOR391C	-3.88277e-06
YPL018W	-4.11517e-05		YOR392W	-5.86864e-06
YPL027W	-1.3774e-05		YOR393W	-9.82808e-07
YPL043W	-1.08623e-06		YPL004C	1.00615e-05
YPL051W	-9.61294e-06		YPL014W	-1.67221e-06
YPL059W	2.22371e-05		YPL018W	-2.06169e-05
YPL060W	0.000921088		YPL027W	-8.55661e-06
YPL068C	-2.69484e-06		YPL038W	-2.50149e-06
YPL077C	-6.25968e-05		YPL043W	-1.05318e-06
YPL078C	0.000153327		YPL051W	-4.40738e-06
YPL079W	-5.62374e-06		YPL060W	0.00105994
YPL094C	2.28655e-05		YPL072W	-1.60642e-06
YPL100W	-5.63163e-05		YPL077C	-9.49649e-05
YPL102C	8.49242e-06		YPL078C	-1.06263e-05
YPL105C	-2.5544e-06		YPL079W	4.21001e-06
YPL108W	-0.00028662		YPL081W	-2.97488e-06
YPL111W	-0.000109697		YPL094C	5.66481e-08
YPL133C	-2.65209e-05		YPL100W	-2.07324e-05
YPL135W	4.74334e-05		YPL105C	-1.27248e-06
YPL136W	-2.33815e-05		YPL108W	-0.000375911
YPL137C	-1.07036e-05		YPL111W	-0.000369509
YPL142C	-5.85531e-05		YPL112C	-3.18953e-06
YPL143W	-8.46732e-05		YPL117C	-3.51677e-06
YPL144W	1.37561e-06		YPL121C	3.14823e-05
YPL163C	-3.75397e-06		YPL133C	-5.76739e-05
YPL165C	-4.85925e-06		YPL134C	9.22831e-06
YPL168W	4.81633e-06		YPL135W	7.79702e-06
YPL170W	1.04895e-05		YPL136W	-3.52887e-05
YPL171C	-0.000218791		YPL137C	-1.63527e-05
YPL173W	0.00183506		YPL142C	-3.84915e-05
YPL183W-A	8.78401e-07		YPL143W	-5.48257e-05
YPL192C	-0.000106302		YPL144W	-1.00788e-06
YPL213W	-1.51698e-06		YPL151C	-1.36019e-06
YPL220W	-1.85001e-05		YPL165C	-4.62279e-06
YPL241C	-1.43528e-06		YPL170W	-3.65638e-06
YPL252C	3.95257e-05		YPL171C	-0.000199043
YPL254W	-4.95616e-08		YPL173W	0.000228556
YPL260W	-9.43968e-06		YPL192C	-9.73316e-05
YPL273W	-7.97658e-06		YPL196W	-2.58278e-06
YPL277C	-1.41105e-06		YPL220W	-3.35949e-05
YPR001W	-4.49805e-06		YPL241C	-2.00358e-06
YPR011C	0.000987644		YPL260W	-4.20655e-06
YPR031W	-5.6422e-06		YPL273W	-9.06055e-06
YPR037C	1.2607e-05		YPL280W	-1.96839e-06
YPR043W	-4.83631e-06		YPL281C	-6.9268e-07
YPR044C	-1.38729e-05		YPR011C	0.00671808
YPR051W	1.42741e-06		YPR025C	1.49355e-05
YPR056W	-7.11426e-06		YPR031W	-8.19824e-06
YPR061C	0.000182408		YPR037C	-8.40299e-06
YPR063C	1.33933e-06		YPR038W	-1.70353e-06
YPR067W	4.86839e-06		YPR043W	-6.20273e-06
YPR069C	-4.31655e-06		YPR044C	-1.64989e-05
YPR088C	-1.75444e-06		YPR050C	-1.30815e-06
YPR093C	-0.000631596		YPR051W	-3.40551e-06
YPR103W	-5.50922e-06		YPR056W	-6.23517e-06
YPR106W	-1.39248e-05		YPR061C	0.00267013
YPR127W	9.11437e-06		YPR063C	-4.97527e-06
YPR140W	5.9961e-05		YPR066W	-1.18767e-05
YPR145W	-2.04577e-06		YPR080W	-3.34533e-06
YPR150W	0.00191294		YPR088C	-2.28555e-06
YPR151C	0.00305337		YPR093C	-0.000407771
YPR158W	4.50862e-06		YPR103W	-3.15517e-05
YPR163C	8.0295e-07		YPR127W	1.75153e-05
YPR168W	-7.99513e-06		YPR140W	-3.12617e-06
YPR176C	-5.71643e-06		YPR150W	0.00106944
YPR177C	-5.3163e-07		YPR151C	0.00167256
YPR178W	-2.5197e-05		YPR158W	-4.99128e-06
YPR187W	-8.49675e-07		YPR165W	2.73825e-05
YPR190C	-3.36132e-06		YPR168W	-5.15564e-05
YPR191W	-3.98712e-06		YPR173C	-1.1161e-06
YPR192W	8.74967e-05		YPR176C	8.65523e-06
YPR199C	-2.51604e-05		YPR177C	-9.25599e-06
			YPR178W	-0.00022541
			YPR187W	-8.68077e-07
			YPR190C	-3.20833e-06
			YPR191W	4.8541e-05
			YPR192W	3.54291e-05
			YPR195C	1.55231e-06
			YPR199C	-3.92804e-05
