# Supplementary material for: Overexpression of a single ORF can extend chronological lifespan in yeast if retrograde signaling and stress response are stimulated
Source: Biogerontology. 2021 May 30;22(4):415–27. doi: 10.1007/s10522-021-09924-z (PMC8266792; doi:10.1007/s10522-021-09924-z)
Supplement: Supplementary file 4 — Supplementary file4 (XLSX 29 KB) [file 10522_2021_9924_MOESM4_ESM.xlsx]

## Sheet: H 
(Only 652 recognizable ORFs among 796 MORFs)
Overrepresented GO categories when ranked from longest living
Process
GO Term	Description	P-value	FDR q-value	Enrichment	N	B	n	b	Genes
GO:0032543	mitochondrial translation	1.23e-06	0.00327	5.35	652	36	44	13	[SWS2 - putative mitochondrial 37s ribosomal protein sws2, MRPL32 - mitochondrial 54s ribosomal protein yml32, MRPL35 - mitochondrial 54s ribosomal protein yml35, PET112 - glutamyl-trna(gln) amidotransferase subunit pet112, MRPL25 - mitochondrial 54s ribosomal protein yml25, MRPL1 - mitochondrial 54s ribosomal protein mrpl1, MRPL40 - mitochondrial 54s ribosomal protein yml40, MRPL3 - mitochondria…
GO:0098662	inorganic cation transmembrane transport	3.85e-06	0.0051	3.58	652	11	182	11	[VMA16 - vma16p, PHO84 - pho84p, MTC3 - mtc3p, MRS3 - mrs3p, MFM1 - mfm1p, YVC1 - yvc1p, COX8 - cytochrome c oxidase subunit viii, ATP5 - atp5p, VMA6 - vma6p, ATP4 - atp4p, MRS4 - mrs4p]
GO:0098660	inorganic ion transmembrane transport	3.85e-06	0.0034	3.58	652	11	182	11	[PHO84 - pho84p, VMA16 - vma16p, MTC3 - mtc3p, MRS3 - mrs3p, MFM1 - mfm1p, YVC1 - yvc1p, ATP5 - atp5p, COX8 - cytochrome c oxidase subunit viii, MRS4 - mrs4p, ATP4 - atp4p, VMA6 - vma6p]
GO:0022904	respiratory electron transport chain	4.18e-06	0.00277	9.51	652	10	48	7	[EMI5 - succinate dehydrogenase subunit emi5, RIP1 - ubiquinol--cytochrome-c reductase catalytic subunit rip1, QCR7 - ubiquinol--cytochrome-c reductase subunit 7, MTC3 - mtc3p, TAZ1 - taz1p, QCR10 - ubiquinol--cytochrome-c reductase subunit 10, COX8 - cytochrome c oxidase subunit viii]
GO:0006091	generation of precursor metabolites and energy	2e-05	0.0106	4.95	652	23	63	11	[EMI5 - succinate dehydrogenase subunit emi5, RIP1 - ubiquinol--cytochrome-c reductase catalytic subunit rip1, QCR7 - ubiquinol--cytochrome-c reductase subunit 7, MTC3 - mtc3p, GRX5 - grx5p, COQ5 - 2-hexaprenyl-6-methoxy-1,4-benzoquinone methyltransferase, TAZ1 - taz1p, QCR10 - ubiquinol--cytochrome-c reductase subunit 10, YAH1 - yah1p, COX8 - cytochrome c oxidase subunit viii, ATP5 - atp5p]
GO:0022900	electron transport chain	2.49e-05	0.011	5.82	652	16	63	9	[EMI5 - succinate dehydrogenase subunit emi5, RIP1 - ubiquinol--cytochrome-c reductase catalytic subunit rip1, QCR7 - ubiquinol--cytochrome-c reductase subunit 7, MTC3 - mtc3p, GRX5 - grx5p, TAZ1 - taz1p, QCR10 - ubiquinol--cytochrome-c reductase subunit 10, YAH1 - yah1p, COX8 - cytochrome c oxidase subunit viii]
GO:0048878	chemical homeostasis	3.25e-05	0.0123	2.95	652	17	182	14	[ORM1 - orm1p, CLD1 - cld1p, ISU2 - isu2p, VMA16 - vma16p, YGR015C - hypothetical protein, VMA6 - vma6p, SKP1 - skp1p, NFS1 - nfs1p, TIS11 - tis11p, ISU1 - isu1p, ICT1 - lysophosphatidic acid acyltransferase ict1, MMT1 - mmt1p, GGC1 - ggc1p, YVC1 - yvc1p]
GO:0006122	mitochondrial electron transport, ubiquinol to cytochrome c	0.000109	0.0362	30.56	652	4	16	3	[RIP1 - ubiquinol--cytochrome-c reductase catalytic subunit rip1, QCR7 - ubiquinol--cytochrome-c reductase subunit 7, QCR10 - ubiquinol--cytochrome-c reductase subunit 10]
GO:0009060	aerobic respiration	0.000117	0.0345	8.15	652	10	48	6	[RIP1 - ubiquinol--cytochrome-c reductase catalytic subunit rip1, QCR7 - ubiquinol--cytochrome-c reductase subunit 7, MTC3 - mtc3p, COQ5 - 2-hexaprenyl-6-methoxy-1,4-benzoquinone methyltransferase, QCR10 - ubiquinol--cytochrome-c reductase subunit 10, COX8 - cytochrome c oxidase subunit viii]
GO:0033108	mitochondrial respiratory chain complex assembly	0.000122	0.0324	4.38	652	7	149	7	[EMI5 - succinate dehydrogenase subunit emi5, RCF1 - rcf1p, QCR7 - ubiquinol--cytochrome-c reductase subunit 7, MZM1 - mzm1p, COX14 - cox14p, SHY1 - shy1p, COX16 - cox16p]
GO:0006873	cellular ion homeostasis	0.000129	0.0312	2.65	652	11	246	11	[NFS1 - nfs1p, TIS11 - tis11p, ISU1 - isu1p, ISU2 - isu2p, PGM2 - phosphoglucomutase pgm2, VMA16 - vma16p, MMT1 - mmt1p, GGC1 - ggc1p, YVC1 - yvc1p, VMA6 - vma6p, SKP1 - skp1p]
GO:0030003	cellular cation homeostasis	0.000129	0.0286	2.65	652	11	246	11	[NFS1 - nfs1p, TIS11 - tis11p, ISU1 - isu1p, ISU2 - isu2p, PGM2 - phosphoglucomutase pgm2, VMA16 - vma16p, MMT1 - mmt1p, GGC1 - ggc1p, YVC1 - yvc1p, SKP1 - skp1p, VMA6 - vma6p]
GO:0098771	inorganic ion homeostasis	0.000129	0.0264	2.65	652	11	246	11	[NFS1 - nfs1p, TIS11 - tis11p, ISU1 - isu1p, ISU2 - isu2p, PGM2 - phosphoglucomutase pgm2, VMA16 - vma16p, MMT1 - mmt1p, GGC1 - ggc1p, YVC1 - yvc1p, VMA6 - vma6p, SKP1 - skp1p]
GO:0055080	cation homeostasis	0.000129	0.0245	2.65	652	11	246	11	[NFS1 - nfs1p, TIS11 - tis11p, ISU1 - isu1p, ISU2 - isu2p, PGM2 - phosphoglucomutase pgm2, VMA16 - vma16p, MMT1 - mmt1p, GGC1 - ggc1p, YVC1 - yvc1p, VMA6 - vma6p, SKP1 - skp1p]
GO:0050801	ion homeostasis	0.000129	0.0229	2.65	652	11	246	11	[NFS1 - nfs1p, TIS11 - tis11p, ISU1 - isu1p, ISU2 - isu2p, PGM2 - phosphoglucomutase pgm2, VMA16 - vma16p, MMT1 - mmt1p, GGC1 - ggc1p, YVC1 - yvc1p, SKP1 - skp1p, VMA6 - vma6p]
GO:1902600	proton transmembrane transport	0.00014	0.0232	5.3	652	6	123	6	[VMA16 - vma16p, MTC3 - mtc3p, ATP5 - atp5p, COX8 - cytochrome c oxidase subunit viii, ATP4 - atp4p, VMA6 - vma6p]
GO:0055082	cellular chemical homeostasis	0.000223	0.0347	3.03	652	13	182	11	[NFS1 - nfs1p, TIS11 - tis11p, ISU1 - isu1p, ORM1 - orm1p, ISU2 - isu2p, VMA16 - vma16p, MMT1 - mmt1p, GGC1 - ggc1p, YVC1 - yvc1p, VMA6 - vma6p, SKP1 - skp1p]
GO:0045333	cellular respiration	0.000282	0.0415	7.41	652	11	48	6	[RIP1 - ubiquinol--cytochrome-c reductase catalytic subunit rip1, QCR7 - ubiquinol--cytochrome-c reductase subunit 7, MTC3 - mtc3p, COQ5 - 2-hexaprenyl-6-methoxy-1,4-benzoquinone methyltransferase, QCR10 - ubiquinol--cytochrome-c reductase subunit 10, COX8 - cytochrome c oxidase subunit viii]
GO:0098655	cation transmembrane transport	0.000328	0.0458	2.74	652	17	182	13	[VMA16 - vma16p, MTC3 - mtc3p, ATO2 - ato2p, MRS3 - mrs3p, MFM1 - mfm1p, ATP5 - atp5p, COX8 - cytochrome c oxidase subunit viii, VMA6 - vma6p, PHO84 - pho84p, MMT1 - mmt1p, YVC1 - yvc1p, ATP4 - atp4p, MRS4 - mrs4p]
GO:0055085	transmembrane transport	0.000416	0.0552	1.65	652	42	311	33	[PAM17 - pam17p, CTP1 - ctp1p, VMA16 - vma16p, MDH2 - malate dehydrogenase mdh2, ODC2 - odc2p, YPR011C - hypothetical protein, SRP54 - srp54p, MFM1 - mfm1p, ATP5 - atp5p, COX8 - cytochrome c oxidase subunit viii, AVT3 - avt3p, GPD1 - glycerol-3-phosphate dehydrogenase (nad(+)) gpd1, GUP1 - gup1p, ZIM17 - zim17p, MMT1 - mmt1p, GGC1 - ggc1p, MRS4 - mrs4p, PEX21 - pex21p, AQY1 - aqy1p, PTR2 - ptr2p,…
GO:0017004	cytochrome complex assembly	0.000512	0.0646	4.38	652	6	149	6	[RCF1 - rcf1p, QCR7 - ubiquinol--cytochrome-c reductase subunit 7, MZM1 - mzm1p, COX14 - cox14p, SHY1 - shy1p, COX16 - cox16p]
GO:0015672	monovalent inorganic cation transport	0.000607	0.0731	3.58	652	7	182	7	[VMA16 - vma16p, MTC3 - mtc3p, YVC1 - yvc1p, COX8 - cytochrome c oxidase subunit viii, ATP5 - atp5p, VMA6 - vma6p, ATP4 - atp4p]
GO:0006879	cellular iron ion homeostasis	0.000684	0.0789	4.13	652	6	158	6	[NFS1 - nfs1p, TIS11 - tis11p, ISU1 - isu1p, ISU2 - isu2p, MMT1 - mmt1p, GGC1 - ggc1p]
GO:0055076	transition metal ion homeostasis	0.000684	0.0756	4.13	652	6	158	6	[NFS1 - nfs1p, TIS11 - tis11p, ISU1 - isu1p, ISU2 - isu2p, MMT1 - mmt1p, GGC1 - ggc1p]
GO:0055072	iron ion homeostasis	0.000684	0.0725	4.13	652	6	158	6	[NFS1 - nfs1p, TIS11 - tis11p, ISU1 - isu1p, ISU2 - isu2p, MMT1 - mmt1p, GGC1 - ggc1p]
GO:0046916	cellular transition metal ion homeostasis	0.000684	0.0698	4.13	652	6	158	6	[NFS1 - nfs1p, TIS11 - tis11p, ISU1 - isu1p, ISU2 - isu2p, MMT1 - mmt1p, GGC1 - ggc1p]
GO:0006743	ubiquinone metabolic process	0.000819	0.0804	12.78	652	3	51	3	[COQ9 - coq9p, COQ5 - 2-hexaprenyl-6-methoxy-1,4-benzoquinone methyltransferase, YAH1 - yah1p]
GO:0006744	ubiquinone biosynthetic process	0.000819	0.0775	12.78	652	3	51	3	[COQ9 - coq9p, COQ5 - 2-hexaprenyl-6-methoxy-1,4-benzoquinone methyltransferase, YAH1 - yah1p]
GO:1901661	quinone metabolic process	0.000819	0.0748	12.78	652	3	51	3	[COQ9 - coq9p, COQ5 - 2-hexaprenyl-6-methoxy-1,4-benzoquinone methyltransferase, YAH1 - yah1p]
GO:1901663	quinone biosynthetic process	0.000819	0.0723	12.78	652	3	51	3	[COQ5 - 2-hexaprenyl-6-methoxy-1,4-benzoquinone methyltransferase, COQ9 - coq9p, YAH1 - yah1p]
GO:0042181	ketone biosynthetic process	0.000819	0.07	12.78	652	3	51	3	[COQ9 - coq9p, COQ5 - 2-hexaprenyl-6-methoxy-1,4-benzoquinone methyltransferase, YAH1 - yah1p]
GO:0034220	ion transmembrane transport	0.000843	0.0698	2.44	652	22	182	15	[CTP1 - ctp1p, VMA16 - vma16p, MTC3 - mtc3p, YPR011C - hypothetical protein, ATO2 - ato2p, MRS3 - mrs3p, MFM1 - mfm1p, ATP5 - atp5p, COX8 - cytochrome c oxidase subunit viii, VMA6 - vma6p, PHO84 - pho84p, MMT1 - mmt1p, YVC1 - yvc1p, ATP4 - atp4p, MRS4 - mrs4p]
Component
GO Term	Description	P-value	FDR q-value	Enrichment	N	B	n	b	Genes
GO:0005739	mitochondrion	2.47e-26	1.39e-23	2.59	652	176	120	84	[MRPL7 - mitochondrial 54s ribosomal protein yml7/yml5, PAM17 - pam17p, MRPL22 - mitochondrial 54s ribosomal protein yml22, CLD1 - cld1p, ISU2 - isu2p, CTP1 - ctp1p, AIM34 - aim34p, GRX5 - grx5p, PCP1 - pcp1p, COQ9 - coq9p, ACH1 - ach1p, MFM1 - mfm1p, YAH1 - yah1p, PRD1 - prd1p, MRF1 - mrf1p, TRM5 - trm5p, EMI5 - succinate dehydrogenase subunit emi5, PTH1 - pth1p, GGC1 - ggc1p, SHY1 - shy1p, MRPL…
GO:0044429	mitochondrial part	3.12e-24	8.81e-22	3	652	123	120	68	[MRPL7 - mitochondrial 54s ribosomal protein yml7/yml5, PAM17 - pam17p, MRPL22 - mitochondrial 54s ribosomal protein yml22, CLD1 - cld1p, ISU2 - isu2p, CTP1 - ctp1p, AIM34 - aim34p, GRX5 - grx5p, PCP1 - pcp1p, COQ9 - coq9p, MFM1 - mfm1p, YAH1 - yah1p, PRD1 - prd1p, TRM5 - trm5p, EMI5 - succinate dehydrogenase subunit emi5, GGC1 - ggc1p, SHY1 - shy1p, MRPL27 - mitochondrial 54s ribosomal protein y…
GO:0031966	mitochondrial membrane	1.28e-12	2.41e-10	2.7	652	60	169	42	[PAM17 - pam17p, CLD1 - cld1p, MBA1 - mba1p, CTP1 - ctp1p, AIM34 - aim34p, PCP1 - pcp1p, YPR011C - hypothetical protein, COQ9 - coq9p, MFM1 - mfm1p, FMP33 - fmp33p, ATP5 - atp5p, COX8 - cytochrome c oxidase subunit viii, ICT1 - lysophosphatidic acid acyltransferase ict1, ZIM17 - zim17p, MMT1 - mmt1p, GGC1 - ggc1p, TAZ1 - taz1p, MDM34 - mdm34p, SHY1 - shy1p, SDH1 - succinate dehydrogenase flavopro…
GO:0005743	mitochondrial inner membrane	1.57e-12	2.22e-10	3.97	652	43	107	28	[PAM17 - pam17p, CLD1 - cld1p, MBA1 - mba1p, CTP1 - ctp1p, PCP1 - pcp1p, YPR011C - hypothetical protein, COQ9 - coq9p, MFM1 - mfm1p, COX8 - cytochrome c oxidase subunit viii, ATP5 - atp5p, ICT1 - lysophosphatidic acid acyltransferase ict1, GGC1 - ggc1p, TAZ1 - taz1p, SHY1 - shy1p, MRS4 - mrs4p, ATP25 - atp25p, QCR7 - ubiquinol--cytochrome-c reductase subunit 7, COX14 - cox14p, QCR10 - ubiquinol--…
GO:0019866	organelle inner membrane	1.57e-12	1.77e-10	3.97	652	43	107	28	[PAM17 - pam17p, CLD1 - cld1p, MBA1 - mba1p, CTP1 - ctp1p, YPR011C - hypothetical protein, PCP1 - pcp1p, COQ9 - coq9p, MFM1 - mfm1p, COX8 - cytochrome c oxidase subunit viii, ATP5 - atp5p, ICT1 - lysophosphatidic acid acyltransferase ict1, GGC1 - ggc1p, TAZ1 - taz1p, SHY1 - shy1p, MRS4 - mrs4p, ATP25 - atp25p, QCR7 - ubiquinol--cytochrome-c reductase subunit 7, COX14 - cox14p, MRS3 - mrs3p, QCR10…
GO:0098798	mitochondrial protein complex	1.07e-09	1.01e-07	5.16	652	50	48	19	[PAM17 - pam17p, SWS2 - putative mitochondrial 37s ribosomal protein sws2, MRPL32 - mitochondrial 54s ribosomal protein yml32, QCR7 - ubiquinol--cytochrome-c reductase subunit 7, PDX1 - pdx1p, MTC3 - mtc3p, MRPL35 - mitochondrial 54s ribosomal protein yml35, QCR10 - ubiquinol--cytochrome-c reductase subunit 10, MRPL25 - mitochondrial 54s ribosomal protein yml25, MRPL1 - mitochondrial 54s ribosoma…
GO:0044444	cytoplasmic part	7.03e-08	5.66e-06	1.61	652	383	53	50	[PAM17 - pam17p, AIM34 - aim34p, ACH1 - ach1p, COQ9 - coq9p, YAH1 - yah1p, MFM1 - mfm1p, PRD1 - prd1p, EMI5 - succinate dehydrogenase subunit emi5, PTH1 - pth1p, MRS4 - mrs4p, MRPS28 - mitochondrial 37s ribosomal protein mrps28, ATP25 - atp25p, AQY1 - aqy1p, MTC3 - mtc3p, MRS3 - mrs3p, MRPL1 - mitochondrial 54s ribosomal protein mrpl1, YDR115W - putative mitochondrial 54s ribosomal protein, JID1 …
GO:0043231	intracellular membrane-bounded organelle	1.83e-07	1.29e-05	1.23	652	452	193	164	[POP5 - pop5p, MRPL7 - mitochondrial 54s ribosomal protein yml7/yml5, RRT5 - rrt5p, PHS1 - phs1p, PAM17 - pam17p, CLD1 - cld1p, GRX5 - grx5p, PCP1 - pcp1p, COQ9 - coq9p, MFM1 - mfm1p, PRD1 - prd1p, MRF1 - mrf1p, RPN4 - rpn4p, ALG1 - chitobiosyldiphosphodolichol beta-1,4 mannosyltransferase, ZIM17 - zim17p, PTH1 - pth1p, PKR1 - pkr1p, TUB1 - tub1p, SHY1 - shy1p, YKR051W - hypothetical protein, MRS…
GO:0044455	mitochondrial membrane part	3.04e-07	1.91e-05	6.9	652	20	52	11	[PAM17 - pam17p, RIP1 - ubiquinol--cytochrome-c reductase catalytic subunit rip1, QCR7 - ubiquinol--cytochrome-c reductase subunit 7, MTC3 - mtc3p, TAZ1 - taz1p, COQ5 - 2-hexaprenyl-6-methoxy-1,4-benzoquinone methyltransferase, QCR10 - ubiquinol--cytochrome-c reductase subunit 10, COX16 - cox16p, ATP5 - atp5p, COX8 - cytochrome c oxidase subunit viii, ATP4 - atp4p]
GO:0005759	mitochondrial matrix	3.21e-07	1.81e-05	3.17	652	28	147	20	[PAM17 - pam17p, ISU2 - isu2p, PDX1 - pdx1p, MAE1 - malate dehydrogenase (oxaloacetate-decarboxylating), CYM1 - cym1p, GRX5 - grx5p, COX14 - cox14p, YAH1 - yah1p, MTF1 - mtf1p, MAS1 - mas1p, TRM5 - trm5p, NFU1 - nfu1p, EMI5 - succinate dehydrogenase subunit emi5, ISU1 - isu1p, ZIM17 - zim17p, MZM1 - mzm1p, LAT1 - dihydrolipoyllysine-residue acetyltransferase, ISA2 - isa2p, COQ5 - 2-hexaprenyl-6-m…
GO:0098800	inner mitochondrial membrane protein complex	4.19e-07	2.15e-05	9.88	652	11	48	8	[PAM17 - pam17p, RIP1 - ubiquinol--cytochrome-c reductase catalytic subunit rip1, QCR7 - ubiquinol--cytochrome-c reductase subunit 7, MTC3 - mtc3p, QCR10 - ubiquinol--cytochrome-c reductase subunit 10, COX8 - cytochrome c oxidase subunit viii, ATP5 - atp5p, ATP4 - atp4p]
GO:0043227	membrane-bounded organelle	7.24e-07	3.4e-05	1.21	652	461	193	165	[POP5 - pop5p, RRT5 - rrt5p, MRPL7 - mitochondrial 54s ribosomal protein yml7/yml5, PHS1 - phs1p, PAM17 - pam17p, CLD1 - cld1p, PCP1 - pcp1p, GRX5 - grx5p, COQ9 - coq9p, MFM1 - mfm1p, PRD1 - prd1p, MRF1 - mrf1p, RPN4 - rpn4p, ALG1 - chitobiosyldiphosphodolichol beta-1,4 mannosyltransferase, ZIM17 - zim17p, PTH1 - pth1p, PKR1 - pkr1p, TUB1 - tub1p, SHY1 - shy1p, YKR051W - hypothetical protein, MRS…
GO:0031090	organelle membrane	5.19e-06	0.000225	2.24	652	104	95	34	[PHS1 - phs1p, PAM17 - pam17p, CLD1 - cld1p, MBA1 - mba1p, CTP1 - ctp1p, AIM34 - aim34p, YPR011C - hypothetical protein, COQ9 - coq9p, MFM1 - mfm1p, FMP33 - fmp33p, COX8 - cytochrome c oxidase subunit viii, ATP5 - atp5p, ICT1 - lysophosphatidic acid acyltransferase ict1, GGC1 - ggc1p, TAZ1 - taz1p, SHY1 - shy1p, MRS4 - mrs4p, ERV2 - erv2p, ATP25 - atp25p, QCR7 - ubiquinol--cytochrome-c reductase …
GO:0070069	cytochrome complex	3.5e-05	0.00141	11.32	652	6	48	5	[RIP1 - ubiquinol--cytochrome-c reductase catalytic subunit rip1, QCR7 - ubiquinol--cytochrome-c reductase subunit 7, MTC3 - mtc3p, QCR10 - ubiquinol--cytochrome-c reductase subunit 10, COX8 - cytochrome c oxidase subunit viii]
GO:0044446	intracellular organelle part	5.64e-05	0.00212	1.58	652	343	53	44	[PAM17 - pam17p, MRPL32 - mitochondrial 54s ribosomal protein yml32, AIM34 - aim34p, CYM1 - cym1p, YPR011C - hypothetical protein, COQ9 - coq9p, YAH1 - yah1p, MFM1 - mfm1p, PRD1 - prd1p, ATP5 - atp5p, COX8 - cytochrome c oxidase subunit viii, EMI5 - succinate dehydrogenase subunit emi5, SUE1 - sue1p, TAZ1 - taz1p, ALT1 - alanine transaminase alt1, MRPS28 - mitochondrial 37s ribosomal protein mrps…
GO:0016021	integral component of membrane	6.06e-05	0.00214	1.81	652	96	161	43	[PHS1 - phs1p, ORM1 - orm1p, PAM17 - pam17p, VMA16 - vma16p, CTP1 - ctp1p, AIM34 - aim34p, YPR011C - hypothetical protein, PCP1 - pcp1p, FMP33 - fmp33p, MFM1 - mfm1p, COX8 - cytochrome c oxidase subunit viii, ALG1 - chitobiosyldiphosphodolichol beta-1,4 mannosyltransferase, MMT1 - mmt1p, GGC1 - ggc1p, TAZ1 - taz1p, PKR1 - pkr1p, MDM34 - mdm34p, SHY1 - shy1p, YKR051W - hypothetical protein, MRS4 -…
GO:0044422	organelle part	6.23e-05	0.00207	1.57	652	344	53	44	[PAM17 - pam17p, MRPL32 - mitochondrial 54s ribosomal protein yml32, AIM34 - aim34p, CYM1 - cym1p, YPR011C - hypothetical protein, COQ9 - coq9p, YAH1 - yah1p, MFM1 - mfm1p, PRD1 - prd1p, ATP5 - atp5p, COX8 - cytochrome c oxidase subunit viii, EMI5 - succinate dehydrogenase subunit emi5, SUE1 - sue1p, TAZ1 - taz1p, ALT1 - alanine transaminase alt1, MRPS28 - mitochondrial 37s ribosomal protein mrps…
GO:0045275	respiratory chain complex III	0.000109	0.00342	30.56	652	4	16	3	[RIP1 - ubiquinol--cytochrome-c reductase catalytic subunit rip1, QCR7 - ubiquinol--cytochrome-c reductase subunit 7, QCR10 - ubiquinol--cytochrome-c reductase subunit 10]
GO:0005750	mitochondrial respiratory chain complex III	0.000109	0.00324	30.56	652	4	16	3	[RIP1 - ubiquinol--cytochrome-c reductase catalytic subunit rip1, QCR7 - ubiquinol--cytochrome-c reductase subunit 7, QCR10 - ubiquinol--cytochrome-c reductase subunit 10]
GO:0043226	organelle	0.000169	0.00475	1.14	652	503	193	170	[POP5 - pop5p, RRT5 - rrt5p, MRPL7 - mitochondrial 54s ribosomal protein yml7/yml5, PHS1 - phs1p, PAM17 - pam17p, CLD1 - cld1p, PCP1 - pcp1p, GRX5 - grx5p, COQ9 - coq9p, MFM1 - mfm1p, PRD1 - prd1p, MRF1 - mrf1p, RPN4 - rpn4p, CMD1 - cmd1p, ALG1 - chitobiosyldiphosphodolichol beta-1,4 mannosyltransferase, ZIM17 - zim17p, PTH1 - pth1p, PKR1 - pkr1p, TUB1 - tub1p, SHY1 - shy1p, YKR051W - hypothetica…
GO:0043229	intracellular organelle	0.000169	0.00453	1.14	652	503	193	170	[POP5 - pop5p, RRT5 - rrt5p, MRPL7 - mitochondrial 54s ribosomal protein yml7/yml5, PHS1 - phs1p, PAM17 - pam17p, CLD1 - cld1p, GRX5 - grx5p, PCP1 - pcp1p, COQ9 - coq9p, MFM1 - mfm1p, PRD1 - prd1p, MRF1 - mrf1p, RPN4 - rpn4p, CMD1 - cmd1p, ALG1 - chitobiosyldiphosphodolichol beta-1,4 mannosyltransferase, ZIM17 - zim17p, PTH1 - pth1p, PKR1 - pkr1p, TUB1 - tub1p, SHY1 - shy1p, YKR051W - hypothetica…
GO:0098803	respiratory chain complex	0.0004	0.0102	8.49	652	8	48	5	[RIP1 - ubiquinol--cytochrome-c reductase catalytic subunit rip1, QCR7 - ubiquinol--cytochrome-c reductase subunit 7, MTC3 - mtc3p, QCR10 - ubiquinol--cytochrome-c reductase subunit 10, COX8 - cytochrome c oxidase subunit viii]
GO:0031224	intrinsic component of membrane	0.00044	0.0108	1.71	652	102	161	43	[PHS1 - phs1p, ORM1 - orm1p, PAM17 - pam17p, VMA16 - vma16p, CTP1 - ctp1p, AIM34 - aim34p, YPR011C - hypothetical protein, PCP1 - pcp1p, FMP33 - fmp33p, MFM1 - mfm1p, COX8 - cytochrome c oxidase subunit viii, ALG1 - chitobiosyldiphosphodolichol beta-1,4 mannosyltransferase, MMT1 - mmt1p, GGC1 - ggc1p, PKR1 - pkr1p, TAZ1 - taz1p, MDM34 - mdm34p, SHY1 - shy1p, YKR051W - hypothetical protein, MRS4 -…
GO:0016020	membrane	0.000734	0.0172	1.42	652	178	191	74	[RRT5 - rrt5p, PHS1 - phs1p, PAM17 - pam17p, CLD1 - cld1p, NPR1 - npr1p, CTP1 - ctp1p, AIM34 - aim34p, PCP1 - pcp1p, COQ9 - coq9p, PIB2 - pib2p, MFM1 - mfm1p, ALG1 - chitobiosyldiphosphodolichol beta-1,4 mannosyltransferase, ZIM17 - zim17p, GGC1 - ggc1p, PKR1 - pkr1p, SHY1 - shy1p, YKR051W - hypothetical protein, MRS4 - mrs4p, ERV2 - erv2p, ATP25 - atp25p, RCF1 - rcf1p, AQY1 - aqy1p, PTR2 - ptr2p…
GO:0043233	organelle lumen	0.000849	0.0192	2.3	652	43	132	20	[PAM17 - pam17p, ISU2 - isu2p, PDX1 - pdx1p, MAE1 - malate dehydrogenase (oxaloacetate-decarboxylating), CYM1 - cym1p, GRX5 - grx5p, COX14 - cox14p, YAH1 - yah1p, PRD1 - prd1p, MAS1 - mas1p, MTF1 - mtf1p, TRM5 - trm5p, NFU1 - nfu1p, EMI5 - succinate dehydrogenase subunit emi5, ISU1 - isu1p, MZM1 - mzm1p, LAT1 - dihydrolipoyllysine-residue acetyltransferase, ISA2 - isa2p, COQ5 - 2-hexaprenyl-6-met…
GO:0070013	intracellular organelle lumen	0.000849	0.0184	2.3	652	43	132	20	[PAM17 - pam17p, ISU2 - isu2p, PDX1 - pdx1p, MAE1 - malate dehydrogenase (oxaloacetate-decarboxylating), CYM1 - cym1p, GRX5 - grx5p, COX14 - cox14p, YAH1 - yah1p, PRD1 - prd1p, MTF1 - mtf1p, MAS1 - mas1p, TRM5 - trm5p, NFU1 - nfu1p, EMI5 - succinate dehydrogenase subunit emi5, ISU1 - isu1p, MZM1 - mzm1p, LAT1 - dihydrolipoyllysine-residue acetyltransferase, ISA2 - isa2p, COQ5 - 2-hexaprenyl-6-met…
GO:0031974	membrane-enclosed lumen	0.000849	0.0177	2.3	652	43	132	20	[PAM17 - pam17p, ISU2 - isu2p, PDX1 - pdx1p, MAE1 - malate dehydrogenase (oxaloacetate-decarboxylating), CYM1 - cym1p, GRX5 - grx5p, COX14 - cox14p, YAH1 - yah1p, PRD1 - prd1p, MTF1 - mtf1p, MAS1 - mas1p, TRM5 - trm5p, NFU1 - nfu1p, EMI5 - succinate dehydrogenase subunit emi5, ISU1 - isu1p, MZM1 - mzm1p, LAT1 - dihydrolipoyllysine-residue acetyltransferase, ISA2 - isa2p, COQ5 - 2-hexaprenyl-6-met…
GO:0070469	respiratory chain	0.000995	0.02	20.38	652	6	16	3	[RIP1 - ubiquinol--cytochrome-c reductase catalytic subunit rip1, QCR7 - ubiquinol--cytochrome-c reductase subunit 7, QCR10 - ubiquinol--cytochrome-c reductase subunit 10]
Ranked from shortest living
Process
GO Term	Description	P-value	FDR q-value	Enrichment	N	B	n	b	Genes
GO:0009112	nucleobase metabolic process	0.000655	1	4.18	652	6	156	6	[URA7 - ctp synthase ura7, GUD1 - guanine deaminase, DAL1 - allantoinase, URA4 - dihydroorotase, HPT1 - hypoxanthine phosphoribosyltransferase, DAL3 - ureidoglycolate hydrolase]
Component
GO Term	Description	P-value	FDR q-value	Enrichment	N	B	n	b	Genes
GO:0005737	cytoplasm	1.58e-07	8.93e-05	1.13	652	287	517	257	[FAD1 - fmn adenylyltransferase, ARO2 - bifunctional chorismate synthase/riboflavin reductase [nad(p)h] aro2, DRE2 - dre2p, CIN4 - cin4p, RPS16A - ribosomal 40s subunit protein s16a, PBP4 - pbp4p, GPD1 - glycerol-3-phosphate dehydrogenase (nad(+)) gpd1, RPN4 - rpn4p, EFM1 - efm1p, PNP1 - purine-nucleoside phosphorylase, UBC11 - putative e2 ubiquitin-protein ligase ubc11, RTK1 - rtk1p, RPS8B - rib…
GO:0005634	nucleus	9.51e-07	0.000268	1.12	652	225	555	214	[TFA2 - tfa2p, LHP1 - lhp1p, HAP5 - hap5p, PBP4 - pbp4p, GPD1 - glycerol-3-phosphate dehydrogenase (nad(+)) gpd1, RPN4 - rpn4p, EFM1 - efm1p, UBC11 - putative e2 ubiquitin-protein ligase ubc11, YOR338W - hypothetical protein, RTK1 - rtk1p, LAP2 - lap2p, MAM1 - mam1p, SUT1 - sut1p, SPT10 - spt10p, ARR1 - arr1p, GRX1 - grx1p, YNL010W - hypothetical protein, RPC82 - rpc82p, APC11 - anaphase promotin…
GO:0044428	nuclear part	9.25e-05	0.0174	1.15	652	114	554	111	[TFA2 - tfa2p, POP5 - pop5p, NMD3 - nmd3p, YGR109W-B - gag-pol fusion protein, YGR109W-A - gag protein, BUB3 - bub3p, HAP5 - hap5p, LHP1 - lhp1p, RFA2 - rfa2p, YOR338W - hypothetical protein, NBP1 - nbp1p, ECO1 - eco1p, TUB1 - tub1p, NOP4 - nop4p, IST3 - ist3p, MAM1 - mam1p, DSN1 - dsn1p, RPC82 - rpc82p, APC11 - anaphase promoting complex subunit 11, SNF1 - snf1p, RPO26 - rpo26p, YMR111C - hypoth…
GO:0005829	cytosol	0.000174	0.0246	1.36	652	90	378	71	[SSL2 - ssl2p, TPS1 - alpha,alpha-trehalose-phosphate synthase (udp-forming) tps1, ARL3 - arl3p, TFB5 - tfb5p, NMD3 - nmd3p, POP8 - pop8p, TSL1 - tsl1p, SRP54 - srp54p, ARO2 - bifunctional chorismate synthase/riboflavin reductase [nad(p)h] aro2, RFC4 - replication factor c subunit 4, YKL069W - hypothetical protein, SAM2 - methionine adenosyltransferase sam2, GPD1 - glycerol-3-phosphate dehydrogen…
GO:0033648	host intracellular membrane-bounded organelle	0.000879	0.0992	3.91	652	8	146	7	[CTK2 - ctk2p, HAL9 - hal9p, SFL1 - sfl1p, RDS2 - rds2p, YLL054C - hypothetical protein, SUT1 - sut1p, YFL052W - hypothetical protein]
GO:0033647	host intracellular organelle	0.000879	0.0827	3.91	652	8	146	7	[CTK2 - ctk2p, HAL9 - hal9p, SFL1 - sfl1p, RDS2 - rds2p, YLL054C - hypothetical protein, SUT1 - sut1p, YFL052W - hypothetical protein]
GO:0033646	host intracellular part	0.000879	0.0708	3.91	652	8	146	7	[CTK2 - ctk2p, HAL9 - hal9p, SFL1 - sfl1p, RDS2 - rds2p, YLL054C - hypothetical protein, SUT1 - sut1p, YFL052W - hypothetical protein]
GO:0033643	host cell part	0.000879	0.062	3.91	652	8	146	7	[CTK2 - ctk2p, HAL9 - hal9p, SFL1 - sfl1p, RDS2 - rds2p, YLL054C - hypothetical protein, SUT1 - sut1p, YFL052W - hypothetical protein]
GO:0042025	host cell nucleus	0.000879	0.0551	3.91	652	8	146	7	[CTK2 - ctk2p, HAL9 - hal9p, SFL1 - sfl1p, RDS2 - rds2p, YLL054C - hypothetical protein, SUT1 - sut1p, YFL052W - hypothetical protein]
GO:0044217	other organism part	0.000879	0.0496	3.91	652	8	146	7	[CTK2 - ctk2p, HAL9 - hal9p, SFL1 - sfl1p, RDS2 - rds2p, YLL054C - hypothetical protein, SUT1 - sut1p, YFL052W - hypothetical protein]

## Sheet: G 
(Only 659 recognizable ORFs among 800 MORFs)
Overrepresented GO categories when ranked from longest living
Process
GO Term	Description	P-value	FDR q-value	Enrichment	N	B	n	b	Genes
GO:0032543	mitochondrial translation	6.39e-07	0.0017	2.7	659	28	192	22	[MRP21 - mitochondrial 37s ribosomal protein mrp21, MRPL22 - mitochondrial 54s ribosomal protein yml22, TUF1 - tuf1p, SWS2 - putative mitochondrial 37s ribosomal protein sws2, MRPL32 - mitochondrial 54s ribosomal protein yml32, MRP17 - mitochondrial 37s ribosomal protein yms16, MRPL35 - mitochondrial 54s ribosomal protein yml35, PET112 - glutamyl-trna(gln) amidotransferase subunit pet112, MRPL10 …
GO:0034220	ion transmembrane transport	9.29e-05	0.124	2.78	659	24	158	16	[FMP43 - fmp43p, CTP1 - ctp1p, VMA16 - vma16p, ODC2 - odc2p, MTC3 - mtc3p, YPR011C - hypothetical protein, LEU5 - leu5p, ATO2 - ato2p, MFM1 - mfm1p, COX8 - cytochrome c oxidase subunit viii, ATP5 - atp5p, ODC1 - odc1p, TPC1 - tpc1p, COX4 - cytochrome c oxidase subunit iv, SFC1 - sfc1p, MRS4 - mrs4p]
GO:0045333	cellular respiration	0.000106	0.0941	3.99	659	14	118	10	[ISF1 - isf1p, RIP1 - ubiquinol--cytochrome-c reductase catalytic subunit rip1, QCR7 - ubiquinol--cytochrome-c reductase subunit 7, QCR2 - ubiquinol--cytochrome-c reductase subunit 2, MTC3 - mtc3p, PET9 - pet9p, COQ5 - 2-hexaprenyl-6-methoxy-1,4-benzoquinone methyltransferase, COX4 - cytochrome c oxidase subunit iv, QCR10 - ubiquinol--cytochrome-c reductase subunit 10, COX8 - cytochrome c oxidase…
GO:0009060	aerobic respiration	0.000106	0.0706	3.99	659	14	118	10	[ISF1 - isf1p, RIP1 - ubiquinol--cytochrome-c reductase catalytic subunit rip1, QCR7 - ubiquinol--cytochrome-c reductase subunit 7, QCR2 - ubiquinol--cytochrome-c reductase subunit 2, MTC3 - mtc3p, PET9 - pet9p, COQ5 - 2-hexaprenyl-6-methoxy-1,4-benzoquinone methyltransferase, COX4 - cytochrome c oxidase subunit iv, QCR10 - ubiquinol--cytochrome-c reductase subunit 10, COX8 - cytochrome c oxidase…
GO:0022904	respiratory electron transport chain	0.000166	0.0884	4.51	659	10	117	8	[EMI5 - succinate dehydrogenase subunit emi5, RIP1 - ubiquinol--cytochrome-c reductase catalytic subunit rip1, QCR7 - ubiquinol--cytochrome-c reductase subunit 7, QCR2 - ubiquinol--cytochrome-c reductase subunit 2, MTC3 - mtc3p, QCR10 - ubiquinol--cytochrome-c reductase subunit 10, COX4 - cytochrome c oxidase subunit iv, COX8 - cytochrome c oxidase subunit viii]
GO:0015980	energy derivation by oxidation of organic compounds	0.000184	0.0815	3.61	659	17	118	11	[ISF1 - isf1p, YPI1 - ypi1p, RIP1 - ubiquinol--cytochrome-c reductase catalytic subunit rip1, QCR7 - ubiquinol--cytochrome-c reductase subunit 7, QCR2 - ubiquinol--cytochrome-c reductase subunit 2, MTC3 - mtc3p, PET9 - pet9p, COQ5 - 2-hexaprenyl-6-methoxy-1,4-benzoquinone methyltransferase, COX4 - cytochrome c oxidase subunit iv, QCR10 - ubiquinol--cytochrome-c reductase subunit 10, COX8 - cytoch…
GO:0006091	generation of precursor metabolites and energy	0.000219	0.0833	2.94	659	28	120	15	[YPI1 - ypi1p, QCR7 - ubiquinol--cytochrome-c reductase subunit 7, QCR2 - ubiquinol--cytochrome-c reductase subunit 2, MTC3 - mtc3p, QCR10 - ubiquinol--cytochrome-c reductase subunit 10, COX8 - cytochrome c oxidase subunit viii, ATP5 - atp5p, EMI5 - succinate dehydrogenase subunit emi5, ISF1 - isf1p, RIP1 - ubiquinol--cytochrome-c reductase catalytic subunit rip1, PET9 - pet9p, COQ5 - 2-hexapreny…
GO:0055085	transmembrane transport	0.000249	0.0828	2.23	659	43	158	23	[FMP43 - fmp43p, PAM17 - pam17p, AQY1 - aqy1p, VMA16 - vma16p, CTP1 - ctp1p, MTC3 - mtc3p, ODC2 - odc2p, YPR011C - hypothetical protein, LEU5 - leu5p, ATO2 - ato2p, MFM1 - mfm1p, COX8 - cytochrome c oxidase subunit viii, ATP5 - atp5p, ODC1 - odc1p, ZIM17 - zim17p, TPC1 - tpc1p, GGC1 - ggc1p, PET9 - pet9p, GLK1 - glucokinase, COX4 - cytochrome c oxidase subunit iv, HVG1 - hvg1p, SFC1 - sfc1p, MRS4…
GO:0006122	mitochondrial electron transport, ubiquinol to cytochrome c	0.000269	0.0797	9.69	659	4	68	4	[RIP1 - ubiquinol--cytochrome-c reductase catalytic subunit rip1, QCR7 - ubiquinol--cytochrome-c reductase subunit 7, QCR2 - ubiquinol--cytochrome-c reductase subunit 2, QCR10 - ubiquinol--cytochrome-c reductase subunit 10]
GO:0015893	drug transport	0.000551	0.147	3.21	659	13	158	10	[ODC1 - odc1p, CTP1 - ctp1p, ODC2 - odc2p, TPC1 - tpc1p, PET9 - pet9p, YPR011C - hypothetical protein, LEU5 - leu5p, ATO2 - ato2p, SFC1 - sfc1p, MRS4 - mrs4p]
GO:0006862	nucleotide transport	0.000553	0.134	3.21	659	13	158	10	[ODC1 - odc1p, CTP1 - ctp1p, ODC2 - odc2p, GGC1 - ggc1p, TPC1 - tpc1p, PET9 - pet9p, YPR011C - hypothetical protein, LEU5 - leu5p, SFC1 - sfc1p, MRS4 - mrs4p]
GO:0015865	purine nucleotide transport	0.000553	0.123	3.21	659	13	158	10	[ODC1 - odc1p, CTP1 - ctp1p, ODC2 - odc2p, GGC1 - ggc1p, TPC1 - tpc1p, PET9 - pet9p, YPR011C - hypothetical protein, LEU5 - leu5p, SFC1 - sfc1p, MRS4 - mrs4p]
GO:0055114	oxidation-reduction process	0.000999	0.205	2.16	659	57	123	23	[YPI1 - ypi1p, GCY1 - gcy1p, QCR7 - ubiquinol--cytochrome-c reductase subunit 7, MAE1 - malate dehydrogenase (oxaloacetate-decarboxylating), MTC3 - mtc3p, QCR2 - ubiquinol--cytochrome-c reductase subunit 2, MET14 - adenylyl-sulfate kinase, QCR10 - ubiquinol--cytochrome-c reductase subunit 10, ALD3 - aldehyde dehydrogenase (nad(+)) ald3, YPR127W - pyridoxine 4-dehydrogenase, COX8 - cytochrome c ox…
Component
GO Term	Description	P-value	FDR q-value	Enrichment	N	B	n	b	Genes
GO:0005739	mitochondrion	9.07e-20	5.28e-17	2.03	659	177	183	100	[IDH1 - isocitrate dehydrogenase (nad(+)) idh1, NCE103 - carbonate dehydratase nce103, PAM17 - pam17p, PCP1 - pcp1p, MFM1 - mfm1p, ZIM17 - zim17p, PTH1 - pth1p, GLK1 - glucokinase, SHY1 - shy1p, MRS4 - mrs4p, ATP25 - atp25p, QCR2 - ubiquinol--cytochrome-c reductase subunit 2, ATO2 - ato2p, MRPL10 - mitochondrial 54s ribosomal protein yml10/yml18, PHB1 - phb1p, NFS1 - nfs1p, YMR31 - mitochondrial …
GO:0044429	mitochondrial part	9.28e-16	2.7e-13	2.09	659	116	212	78	[IDH1 - isocitrate dehydrogenase (nad(+)) idh1, NCE103 - carbonate dehydratase nce103, PAM17 - pam17p, MRPL22 - mitochondrial 54s ribosomal protein yml22, CTP1 - ctp1p, AIM34 - aim34p, ODC2 - odc2p, PCP1 - pcp1p, COQ9 - coq9p, MFM1 - mfm1p, TRM5 - trm5p, MRPL37 - mitochondrial 54s ribosomal protein yml37, EMI5 - succinate dehydrogenase subunit emi5, ZIM17 - zim17p, GGC1 - ggc1p, SHY1 - shy1p, MDH…
GO:0005743	mitochondrial inner membrane	1.17e-09	2.27e-07	2.76	659	46	166	32	[PAM17 - pam17p, CTP1 - ctp1p, ODC2 - odc2p, PCP1 - pcp1p, YPR011C - hypothetical protein, MFM1 - mfm1p, COX8 - cytochrome c oxidase subunit viii, ATP5 - atp5p, ZIM17 - zim17p, GGC1 - ggc1p, CAT2 - carnitine o-acetyltransferase cat2, SHY1 - shy1p, SFC1 - sfc1p, YDR282C - hypothetical protein, MRS4 - mrs4p, ATP25 - atp25p, IMP2 - imp2p, FMP43 - fmp43p, COA3 - coa3p, QCR7 - ubiquinol--cytochrome-c …
GO:0019866	organelle inner membrane	1.17e-09	1.7e-07	2.76	659	46	166	32	[PAM17 - pam17p, CTP1 - ctp1p, ODC2 - odc2p, YPR011C - hypothetical protein, PCP1 - pcp1p, MFM1 - mfm1p, ATP5 - atp5p, COX8 - cytochrome c oxidase subunit viii, ZIM17 - zim17p, GGC1 - ggc1p, CAT2 - carnitine o-acetyltransferase cat2, SHY1 - shy1p, SFC1 - sfc1p, YDR282C - hypothetical protein, MRS4 - mrs4p, ATP25 - atp25p, IMP2 - imp2p, FMP43 - fmp43p, COA3 - coa3p, QCR7 - ubiquinol--cytochrome-c …
GO:0031966	mitochondrial membrane	1e-08	1.17e-06	2.15	659	63	209	43	[PAM17 - pam17p, CTP1 - ctp1p, ODC2 - odc2p, AIM34 - aim34p, SEN15 - sen15p, VPS1 - vps1p, PCP1 - pcp1p, YPR011C - hypothetical protein, COQ9 - coq9p, MFM1 - mfm1p, FMP33 - fmp33p, ATP5 - atp5p, COX8 - cytochrome c oxidase subunit viii, ZIM17 - zim17p, GGC1 - ggc1p, CAT2 - carnitine o-acetyltransferase cat2, SHY1 - shy1p, SFC1 - sfc1p, YDR282C - hypothetical protein, MRS4 - mrs4p, IMP2 - imp2p, A…
GO:0098798	mitochondrial protein complex	1.43e-08	1.39e-06	2.5	659	44	192	32	[IDH1 - isocitrate dehydrogenase (nad(+)) idh1, MRP21 - mitochondrial 37s ribosomal protein mrp21, PAM17 - pam17p, MRPL22 - mitochondrial 54s ribosomal protein yml22, MRP17 - mitochondrial 37s ribosomal protein yms16, MRPL32 - mitochondrial 54s ribosomal protein yml32, COX8 - cytochrome c oxidase subunit viii, ATP5 - atp5p, MRPL37 - mitochondrial 54s ribosomal protein yml37, IDH2 - isocitrate deh…
GO:0070069	cytochrome complex	1.91e-05	0.00159	5.63	659	7	117	7	[RIP1 - ubiquinol--cytochrome-c reductase catalytic subunit rip1, QCR7 - ubiquinol--cytochrome-c reductase subunit 7, QCR2 - ubiquinol--cytochrome-c reductase subunit 2, MTC3 - mtc3p, QCR10 - ubiquinol--cytochrome-c reductase subunit 10, COX4 - cytochrome c oxidase subunit iv, COX8 - cytochrome c oxidase subunit viii]
GO:0070469	respiratory chain	2.57e-05	0.00187	9.69	659	5	68	5	[RCF1 - rcf1p, RIP1 - ubiquinol--cytochrome-c reductase catalytic subunit rip1, QCR7 - ubiquinol--cytochrome-c reductase subunit 7, QCR2 - ubiquinol--cytochrome-c reductase subunit 2, QCR10 - ubiquinol--cytochrome-c reductase subunit 10]
GO:0098800	inner mitochondrial membrane protein complex	8.02e-05	0.00518	5.71	659	13	71	8	[PAM17 - pam17p, RIP1 - ubiquinol--cytochrome-c reductase catalytic subunit rip1, QCR7 - ubiquinol--cytochrome-c reductase subunit 7, MTC3 - mtc3p, QCR2 - ubiquinol--cytochrome-c reductase subunit 2, QCR10 - ubiquinol--cytochrome-c reductase subunit 10, COX8 - cytochrome c oxidase subunit viii, ATP5 - atp5p]
GO:0044444	cytoplasmic part	0.000116	0.00677	1.3	659	385	126	96	[NCE103 - carbonate dehydratase nce103, HAL9 - hal9p, PAM17 - pam17p, ODC2 - odc2p, AIM34 - aim34p, SIW14 - siw14p, PCP1 - pcp1p, RFC4 - replication factor c subunit 4, ACH1 - ach1p, CAC2 - cac2p, PIB2 - pib2p, MFM1 - mfm1p, TRM5 - trm5p, MRPL37 - mitochondrial 54s ribosomal protein yml37, CCT7 - cct7p, EMI5 - succinate dehydrogenase subunit emi5, ZIM17 - zim17p, PTH1 - pth1p, YMR252C - hypotheti…
GO:0098803	respiratory chain complex	0.000141	0.00747	6.96	659	8	71	6	[RIP1 - ubiquinol--cytochrome-c reductase catalytic subunit rip1, QCR7 - ubiquinol--cytochrome-c reductase subunit 7, QCR2 - ubiquinol--cytochrome-c reductase subunit 2, MTC3 - mtc3p, QCR10 - ubiquinol--cytochrome-c reductase subunit 10, COX8 - cytochrome c oxidase subunit viii]
GO:0044455	mitochondrial membrane part	0.000167	0.00812	3.13	659	25	118	14	[FMP43 - fmp43p, PAM17 - pam17p, RCF1 - rcf1p, COA3 - coa3p, QCR7 - ubiquinol--cytochrome-c reductase subunit 7, MTC3 - mtc3p, QCR2 - ubiquinol--cytochrome-c reductase subunit 2, QCR10 - ubiquinol--cytochrome-c reductase subunit 10, COX8 - cytochrome c oxidase subunit viii, ATP5 - atp5p, RIP1 - ubiquinol--cytochrome-c reductase catalytic subunit rip1, TPC1 - tpc1p, COQ5 - 2-hexaprenyl-6-methoxy-1…
GO:0031090	organelle membrane	0.00019	0.00853	3.32	659	107	26	14	[RCF1 - rcf1p, QCR7 - ubiquinol--cytochrome-c reductase subunit 7, AIM34 - aim34p, PCP1 - pcp1p, YPR011C - hypothetical protein, MFM1 - mfm1p, ATP5 - atp5p, PHB1 - phb1p, JID1 - jid1p, RIP1 - ubiquinol--cytochrome-c reductase catalytic subunit rip1, ZIM17 - zim17p, TPC1 - tpc1p, SHY1 - shy1p, YDR282C - hypothetical protein]
GO:0045275	respiratory chain complex III	0.000269	0.0112	9.69	659	4	68	4	[RIP1 - ubiquinol--cytochrome-c reductase catalytic subunit rip1, QCR7 - ubiquinol--cytochrome-c reductase subunit 7, QCR2 - ubiquinol--cytochrome-c reductase subunit 2, QCR10 - ubiquinol--cytochrome-c reductase subunit 10]
GO:0005750	mitochondrial respiratory chain complex III	0.000269	0.0104	9.69	659	4	68	4	[RIP1 - ubiquinol--cytochrome-c reductase catalytic subunit rip1, QCR7 - ubiquinol--cytochrome-c reductase subunit 7, QCR2 - ubiquinol--cytochrome-c reductase subunit 2, QCR10 - ubiquinol--cytochrome-c reductase subunit 10]
GO:0005759	mitochondrial matrix	0.000301	0.011	2.59	659	21	182	15	[IDH1 - isocitrate dehydrogenase (nad(+)) idh1, PAM17 - pam17p, PDX1 - pdx1p, MAE1 - malate dehydrogenase (oxaloacetate-decarboxylating), CYM1 - cym1p, COX14 - cox14p, TRM5 - trm5p, NFU1 - nfu1p, EMI5 - succinate dehydrogenase subunit emi5, ISU1 - isu1p, ZIM17 - zim17p, MZM1 - mzm1p, IDH2 - isocitrate dehydrogenase (nad(+)) idh2, COQ5 - 2-hexaprenyl-6-methoxy-1,4-benzoquinone methyltransferase, M…
GO:1990204	oxidoreductase complex	0.000373	0.0128	3.26	659	10	182	9	[IDH1 - isocitrate dehydrogenase (nad(+)) idh1, GCV1 - glycine decarboxylase subunit t, RIP1 - ubiquinol--cytochrome-c reductase catalytic subunit rip1, QCR7 - ubiquinol--cytochrome-c reductase subunit 7, PDX1 - pdx1p, YMR31 - mitochondrial 37s ribosomal protein ymr31, QCR2 - ubiquinol--cytochrome-c reductase subunit 2, IDH2 - isocitrate dehydrogenase (nad(+)) idh2, QCR10 - ubiquinol--cytochrome-…
Ranked from shortest kiving
Process
No GO Enrichment Found
Component
No GO Enrichment Found
