# Supplementary material for: Overexpression of a single ORF can extend chronological lifespan in yeast if retrograde signaling and stress response are stimulated
Source: Biogerontology. 2021 May 30;22(4):415–27. doi: 10.1007/s10522-021-09924-z (PMC8266792; doi:10.1007/s10522-021-09924-z)
Supplement: Supplementary file 5 — Supplementary file5 (XLSX 32 KB) [file 10522_2021_9924_MOESM5_ESM.xlsx]

## Sheet: RNA abundance
Supplementary Table 4. GO cellular component enrichment among the RNAs of increased and decreased abundance
Increased abundance
GO Term	Description	P-value	FDR q-value	Enrichment	N	B	n	b	Genes
GO:0000943	retrotransposon nucleocapsid	2.86e-14	3.07e-11	4.73	5588	63	619	33	[YGR038C-B - gag-pol fusion protein, YAR009C - truncated gag-pol fusion protein, YGR161C-D - gag-pol fusion protein, YPR158W-B - gag-pol fusion protein, YPR158C-D - gag-pol fusion protein, YMR050C - gag-pol fusion protein, YOR142W-B - gag-pol fusion protein, YER160C - gag-pol fusion protein, YJR028W - hypothetical protein, YJR027W - hypothetical protein, YNL054W-B - gag protein, YBL005W-B - gag-p…
GO:0044429	mitochondrial part	2.74e-06	0.00147	1.46	5588	641	875	147	[MTG2 - mtg2p, MDJ2 - mdj2p, MMR1 - mmr1p, CHA1 - l-serine/l-threonine ammonia-lyase cha1, MSS51 - mss51p, CCP1 - ccp1p, YIA6 - yia6p, MDV1 - mdv1p, ISM1 - isoleucine--trna ligase ism1, POR1 - por1p, SHY1 - shy1p, COA4 - coa4p, MRS4 - mrs4p, MMF1 - mmf1p, VPS73 - vps73p, UGO1 - ugo1p, RMD9 - rmd9p, COT1 - metal cation transporter cot1, PET122 - pet122p, OXA1 - oxa1p, MRPL4 - mitochondrial 54s rib…
GO:0005743	mitochondrial inner membrane	4.01e-06	0.00144	1.84	5588	229	836	63	[MTG2 - mtg2p, MDJ2 - mdj2p, MGM1 - mgm1p, PET111 - pet111p, MSS51 - mss51p, COQ3 - hexaprenyldihydroxybenzoate methyltransferase, YIA6 - yia6p, GGC1 - ggc1p, PSD1 - phosphatidylserine decarboxylase 1, SHY1 - shy1p, CYT2 - cytochrome c1 heme lyase cyt2, COQ1 - trans-hexaprenyltranstransferase, COA4 - coa4p, MRS4 - mrs4p, AFG3 - aaa family atpase afg3, PET122 - pet122p, OXA1 - oxa1p, COA2 - coa2p,…
GO:0005946	alpha,alpha-trehalose-phosphate synthase complex (UDP-forming)	5.28e-06	0.00142	25.99	5588	4	215	4	[TPS1 - alpha,alpha-trehalose-phosphate synthase (udp-forming) tps1, TSL1 - tsl1p, TPS2 - trehalose-phosphatase tps2, TPS3 - tps3p]
GO:0005739	mitochondrion	5.8e-06	0.00125	1.3	5588	1141	952	253	[PSP1 - psp1p, PYK2 - pyruvate kinase pyk2, RSP5 - nedd4 family e3 ubiquitin-protein ligase, MMR1 - mmr1p, CHA1 - l-serine/l-threonine ammonia-lyase cha1, MSS51 - mss51p, CCP1 - ccp1p, VMR1 - putative atp-binding cassette multidrug transporter vmr1, GPD1 - glycerol-3-phosphate dehydrogenase (nad(+)) gpd1, MDV1 - mdv1p, SPR6 - spr6p, POR1 - por1p, COA4 - coa4p, EMI2 - putative glucokinase, MRS4 - …
GO:0019866	organelle inner membrane	6.95e-06	0.00125	1.77	5588	245	862	67	[MTG2 - mtg2p, MDJ2 - mdj2p, MGM1 - mgm1p, COQ3 - hexaprenyldihydroxybenzoate methyltransferase, PET111 - pet111p, MSS51 - mss51p, YIA6 - yia6p, ASI1 - putative ubiquitin-protein ligase asi1, GGC1 - ggc1p, PSD1 - phosphatidylserine decarboxylase 1, SHY1 - shy1p, COQ1 - trans-hexaprenyltranstransferase, CYT2 - cytochrome c1 heme lyase cyt2, COA4 - coa4p, MRS4 - mrs4p, SRC1 - src1p, AFG3 - aaa fami…
GO:0070069	cytochrome complex	1.05e-05	0.00161	121.48	5588	23	6	3	[QCR7 - ubiquinol--cytochrome-c reductase subunit 7, COX2 - subunit ii of cytochrome c oxidase, which is the terminal member of the mitochondrial inner membrane electron transport chain; one of three mitochondrially-encoded subunits, COX3 - subunit iii of cytochrome c oxidase, which is the terminal member of the mitochondrial inner membrane electron transport chain; one of three mitochondrially-e…
GO:0005759	mitochondrial matrix	1.25e-05	0.00168	2.07	5588	137	868	44	[ARG5,6 - bifunctional acetylglutamate kinase/n-acetyl-gamma-glutamyl-phosphate reductase, ARG7 - glutamate n-acetyltransferase, MAS2 - mas2p, MDJ2 - mdj2p, ISU2 - isu2p, CYM1 - cym1p, PET111 - pet111p, CCP1 - ccp1p, YAH1 - yah1p, FMT1 - fmt1p, KGD1 - alpha-ketoglutarate dehydrogenase kgd1, MSD1 - aspartate--trna ligase msd1, SOD2 - superoxide dismutase sod2, DIA4 - putative serine--trna ligase d…
GO:0032126	eisosome	2.59e-05	0.0031	4.64	5588	14	860	10	[SUR7 - sur7p, PKH1 - pkh1p, EIS1 - eis1p, SEG1 - seg1p, PIL1 - pil1p, YKL050C - hypothetical protein, PKH2 - pkh2p, FHN1 - fhn1p, YGR130C - hypothetical protein, CAN1 - can1p]
GO:0098803	respiratory chain complex	2.61e-05	0.0028	93.13	5588	30	6	3	[QCR7 - ubiquinol--cytochrome-c reductase subunit 7, COX2 - subunit ii of cytochrome c oxidase, which is the terminal member of the mitochondrial inner membrane electron transport chain; one of three mitochondrially-encoded subunits, COX3 - subunit iii of cytochrome c oxidase, which is the terminal member of the mitochondrial inner membrane electron transport chain; one of three mitochondrially-e…
GO:0031966	mitochondrial membrane	6.93e-05	0.00677	1.54	5588	378	862	90	[MTG2 - mtg2p, MMR1 - mmr1p, MDJ2 - mdj2p, OM45 - om45p, MGM1 - mgm1p, COQ3 - hexaprenyldihydroxybenzoate methyltransferase, MSS51 - mss51p, PET111 - pet111p, YIA6 - yia6p, MDV1 - mdv1p, POR1 - por1p, GGC1 - ggc1p, PSD1 - phosphatidylserine decarboxylase 1, HXT6 - hxt6p, SHY1 - shy1p, COA4 - coa4p, CYT2 - cytochrome c1 heme lyase cyt2, COQ1 - trans-hexaprenyltranstransferase, MRS4 - mrs4p, VPS73 …
GO:0097002	mitochondrial inner boundary membrane	0.000134	0.012	12.07	5588	4	463	4	[AFG3 - aaa family atpase afg3, YTA12 - m-aaa protease subunit yta12, OXA1 - oxa1p, MGM1 - mgm1p]
GO:0005887	integral component of plasma membrane	0.000173	0.0143	4.75	5588	67	193	11	[STE2 - ste2p, OPT2 - opt2p, AZR1 - azr1p, FET3 - fet3p, AGP2 - agp2p, FUS1 - fus1p, FTR1 - ftr1p, OPT1 - opt1p, ENB1 - enb1p, SIT1 - sit1p, PRM6 - prm6p]
GO:0071944	cell periphery	0.000281	0.0216	1.56	5588	265	972	72	[HXT15 - hxt15p, BAR1 - bar1p, SCW11 - scw11p, WHI2 - whi2p, YOR1 - atp-binding cassette transporter yor1, MAL31 - mal31p, ARN1 - arn1p, QDR2 - qdr2p, SNF3 - snf3p, NVJ2 - nvj2p, RTK1 - rtk1p, HXT6 - hxt6p, TIR1 - tir1p, DAL5 - dal5p, PLB1 - plb1p, HXT17 - hxt17p, TRK2 - trk2p, ISC1 - inositol phosphosphingolipid phospholipase, RTN2 - rtn2p, GAL2 - gal2p, TPO2 - tpo2p, YIL169C - hypothetical prot…
GO:0042597	periplasmic space	0.000296	0.0212	9.79	5588	9	317	5	[XBP1 - xbp1p, PHO3 - pho3p, PLB1 - plb1p, FUS3 - fus3p, FBP1 - fructose 1,6-bisphosphate 1-phosphatase]
GO:0070469	respiratory chain	0.000366	0.0246	164.35	5588	17	4	2	[QCR7 - ubiquinol--cytochrome-c reductase subunit 7, COX2 - subunit ii of cytochrome c oxidase, which is the terminal member of the mitochondrial inner membrane electron transport chain; one of three mitochondrially-encoded subunits]
GO:0031226	intrinsic component of plasma membrane	0.000443	0.028	4.3	5588	74	193	11	[STE2 - ste2p, OPT2 - opt2p, AZR1 - azr1p, FET3 - fet3p, AGP2 - agp2p, FUS1 - fus1p, FTR1 - ftr1p, OPT1 - opt1p, ENB1 - enb1p, SIT1 - sit1p, PRM6 - prm6p]
GO:0045277	respiratory chain complex IV	0.000516	0.0308	133.05	5588	14	6	2	[COX2 - subunit ii of cytochrome c oxidase, which is the terminal member of the mitochondrial inner membrane electron transport chain; one of three mitochondrially-encoded subunits, COX3 - subunit iii of cytochrome c oxidase, which is the terminal member of the mitochondrial inner membrane electron transport chain; one of three mitochondrially-encoded subunits]
GO:0005751	mitochondrial respiratory chain complex IV	0.000516	0.0292	133.05	5588	14	6	2	[COX2 - subunit ii of cytochrome c oxidase, which is the terminal member of the mitochondrial inner membrane electron transport chain; one of three mitochondrially-encoded subunits, COX3 - subunit iii of cytochrome c oxidase, which is the terminal member of the mitochondrial inner membrane electron transport chain; one of three mitochondrially-encoded subunits]
GO:0098800	inner mitochondrial membrane protein complex	0.000618	0.0332	35.37	5588	79	6	3	[QCR7 - ubiquinol--cytochrome-c reductase subunit 7, COX2 - subunit ii of cytochrome c oxidase, which is the terminal member of the mitochondrial inner membrane electron transport chain; one of three mitochondrially-encoded subunits, COX3 - subunit iii of cytochrome c oxidase, which is the terminal member of the mitochondrial inner membrane electron transport chain; one of three mitochondrially-e…
Decreased abundance
GO:0005730	nucleolus	9.68e-30	1.04e-26	2.71	5588	270	991	130	[NSA2 - nsa2p, DBP8 - atp-dependent rna helicase dbp8, LAS1 - las1p, LCP5 - lcp5p, FAF1 - faf1p, RRB1 - rrb1p, UTP30 - utp30p, MAK16 - mak16p, PUF6 - puf6p, PWP1 - pwp1p, UTP10 - utp10p, RPA43 - rpa43p, RPL15B - ribosomal 60s subunit protein l15b, UTP13 - utp13p, RSA3 - rsa3p, TRF5 - non-canonical poly(a) polymerase trf5, RIX7 - putative aaa family atpase rix7, GRC3 - grc3p, SRP40 - srp40p, RPS6A…
GO:0044445	cytosolic part	1.04e-28	5.59e-26	2.95	5588	207	999	109	[RPL29 - ribosomal 60s subunit protein l29, RPL2B - ribosomal 60s subunit protein l2b, LAS1 - las1p, RPS26B - ribosomal 40s subunit protein s26b, ENO2 - phosphopyruvate hydratase eno2, RPL9A - ribosomal 60s subunit protein l9a, RPL23B - ribosomal 60s subunit protein l23b, PRE10 - proteasome core particle subunit alpha 7, RPL8A - ribosomal 60s subunit protein l8a, PRE8 - proteasome core particle s…
GO:0030684	preribosome	2.27e-23	8.14e-21	3.04	5588	157	994	85	[DBP8 - atp-dependent rna helicase dbp8, NSA2 - nsa2p, CGR1 - cgr1p, LCP5 - lcp5p, LAS1 - las1p, RPS3 - ribosomal 40s subunit protein s3, EFG1 - efg1p, UTP30 - utp30p, RRP1 - rrp1p, MAK16 - mak16p, PUF6 - puf6p, RPF1 - rpf1p, REI1 - rei1p, UTP10 - utp10p, SSF1 - ssf1p, BRX1 - brx1p, ARX1 - arx1p, UTP13 - utp13p, RSA3 - rsa3p, UTP20 - utp20p, NOP13 - nop13p, FCF1 - fcf1p, ENP1 - enp1p, RIX7 - puta…
GO:1990904	ribonucleoprotein complex	3.21e-14	8.62e-12	1.71	5588	640	996	195	[NSA2 - nsa2p, LAS1 - las1p, LCP5 - lcp5p, RPS26B - ribosomal 40s subunit protein s26b, UTP30 - utp30p, RPL9A - ribosomal 60s subunit protein l9a, RPL23B - ribosomal 60s subunit protein l23b, PUF6 - puf6p, VTS1 - vts1p, RPL8A - ribosomal 60s subunit protein l8a, UTP10 - utp10p, ASC1 - asc1p, RPL15B - ribosomal 60s subunit protein l15b, UTP13 - utp13p, RSA3 - rsa3p, RPS21A - ribosomal 40s subunit …
GO:0032040	small-subunit processome	2.55e-12	5.47e-10	3.65	5588	52	972	33	[LCP5 - lcp5p, RPS9B - ribosomal 40s subunit protein s9b, BFR2 - bfr2p, NAN1 - nan1p, UTP10 - utp10p, SOF1 - sof1p, RPS7B - ribosomal 40s subunit protein s7b, UTP13 - utp13p, UTP6 - utp6p, UTP20 - utp20p, UTP21 - utp21p, FCF1 - fcf1p, RPS14A - ribosomal 40s subunit protein s14a, RPS6A - ribosomal 40s subunit protein s6a, UTP5 - utp5p, IMP4 - imp4p, RRP9 - rrp9p, UTP8 - utp8p, UTP23 - utp23p, UTP1…
GO:0022625	cytosolic large ribosomal subunit	6.08e-12	1.09e-09	3.16	5588	72	983	40	[RPL2B - ribosomal 60s subunit protein l2b, RPL29 - ribosomal 60s subunit protein l29, RPL25 - ribosomal 60s subunit protein l25, RPL14A - ribosomal 60s subunit protein l14a, RPL21A - ribosomal 60s subunit protein l21a, RPL24A - ribosomal 60s subunit protein l24a, RPL30 - ribosomal 60s subunit protein l30, RPL7B - ribosomal 60s subunit protein l7b, RPL26B - ribosomal 60s subunit protein l26b, RPL…
GO:0044452	nucleolar part	3.97e-11	6.1e-09	3.12	5588	77	906	39	[POP5 - pop5p, RPC19 - rpc19p, EFG1 - efg1p, POP8 - pop8p, RRN9 - rrn9p, POP4 - pop4p, UAF30 - uaf30p, RPA49 - rpa49p, NAN1 - nan1p, UTP10 - utp10p, RPA43 - rpa43p, UTP13 - utp13p, RRN11 - rrn11p, UTP6 - utp6p, UTP21 - utp21p, NOP10 - nop10p, YTM1 - ytm1p, RPC10 - rpc10p, GRC3 - grc3p, IMP4 - imp4p, UTP5 - utp5p, CIC1 - cic1p, NHP2 - nhp2p, RRP9 - rrp9p, RPR1 - ncrna, UTP8 - utp8p, RPP1 - rpp1p, …
GO:0043228	non-membrane-bounded organelle	4.25e-11	5.72e-09	1.44	5588	1014	996	261	[NSA2 - nsa2p, LCP5 - lcp5p, LAS1 - las1p, RRB1 - rrb1p, RPS26B - ribosomal 40s subunit protein s26b, UTP30 - utp30p, HHT2 - hht2p, RPL9A - ribosomal 60s subunit protein l9a, CIN4 - cin4p, PUF6 - puf6p, RPL23B - ribosomal 60s subunit protein l23b, VTS1 - vts1p, LCD1 - lcd1p, PWP1 - pwp1p, RPL8A - ribosomal 60s subunit protein l8a, UTP10 - utp10p, ASC1 - asc1p, RPA43 - rpa43p, YKR041W - hypothetic…
GO:0043232	intracellular non-membrane-bounded organelle	4.25e-11	5.08e-09	1.44	5588	1014	996	261	[NSA2 - nsa2p, LCP5 - lcp5p, LAS1 - las1p, RRB1 - rrb1p, RPS26B - ribosomal 40s subunit protein s26b, UTP30 - utp30p, HHT2 - hht2p, RPL9A - ribosomal 60s subunit protein l9a, CIN4 - cin4p, RPL23B - ribosomal 60s subunit protein l23b, PUF6 - puf6p, LCD1 - lcd1p, VTS1 - vts1p, PWP1 - pwp1p, RPL8A - ribosomal 60s subunit protein l8a, UTP10 - utp10p, ASC1 - asc1p, RPA43 - rpa43p, YKR041W - hypothetic…
GO:0022627	cytosolic small ribosomal subunit	1.26e-10	1.36e-08	3.43	5588	57	915	32	[RPS27B - ribosomal 40s subunit protein s27b, RPS1B - ribosomal 40s subunit protein s1b, RPS9B - ribosomal 40s subunit protein s9b, RPS3 - ribosomal 40s subunit protein s3, RPS25B - ribosomal 40s subunit protein s25b, RPS26B - ribosomal 40s subunit protein s26b, RPS28B - ribosomal 40s subunit protein s28b, ASC1 - asc1p, RPS7B - ribosomal 40s subunit protein s7b, RPS27A - ribosomal 40s subunit pro…
GO:0030687	preribosome, large subunit precursor	1.1e-09	1.08e-07	3.1	5588	60	990	33	[CGR1 - cgr1p, NSA2 - nsa2p, LAS1 - las1p, RPL25 - ribosomal 60s subunit protein l25, NOP15 - nop15p, NIP7 - nip7p, RRS1 - rrs1p, MAK16 - mak16p, RRP1 - rrp1p, RPL35B - ribosomal 60s subunit protein l35b, PUF6 - puf6p, TIF6 - tif6p, RPF1 - rpf1p, REI1 - rei1p, SSF1 - ssf1p, BRX1 - brx1p, ARX1 - arx1p, RSA3 - rsa3p, YTM1 - ytm1p, MRT4 - mrt4p, RIX7 - putative aaa family atpase rix7, NOG2 - nog2p, …
GO:0030686	90S preribosome	1.29e-09	1.15e-07	2.85	5588	75	994	38	[DBP8 - atp-dependent rna helicase dbp8, RRP36 - rrp36p, RPS1B - ribosomal 40s subunit protein s1b, RPS9B - ribosomal 40s subunit protein s9b, RPS3 - ribosomal 40s subunit protein s3, UTP30 - utp30p, NAN1 - nan1p, BFR2 - bfr2p, UTP10 - utp10p, SOF1 - sof1p, UTP13 - utp13p, UTP6 - utp6p, UTP20 - utp20p, UTP21 - utp21p, ENP1 - enp1p, RPS14A - ribosomal 40s subunit protein s14a, RPS1A - ribosomal 40…
GO:0000788	nuclear nucleosome	5e-09	4.13e-07	29.1	5588	6	192	6	[HHF2 - hhf2p, HTB2 - htb2p, HHT2 - hht2p, HTA2 - hta2p, HTA1 - hta1p, HTB1 - htb1p]
GO:0044391	ribosomal subunit	7.71e-09	5.92e-07	1.97	5588	211	994	74	[RPL29 - ribosomal 60s subunit protein l29, RPL2B - ribosomal 60s subunit protein l2b, RPL24A - ribosomal 60s subunit protein l24a, RPS3 - ribosomal 40s subunit protein s3, RPL30 - ribosomal 60s subunit protein l30, RPS25B - ribosomal 40s subunit protein s25b, RPS26B - ribosomal 40s subunit protein s26b, RPL36B - ribosomal 60s subunit protein l36b, RPL9A - ribosomal 60s subunit protein l9a, PUF6 …
GO:0005782	peroxisomal matrix	8.22e-08	5.89e-06	35.14	5588	18	53	6	[ECI1 - dodecenoyl-coa isomerase, SPS19 - sps19p, DCI1 - putative dodecenoyl-coa isomerase dci1, POT1 - acetyl-coa c-acyltransferase, CTA1 - catalase a, POX1 - acyl-coa oxidase]
GO:0031907	microbody lumen	8.22e-08	5.52e-06	35.14	5588	18	53	6	[ECI1 - dodecenoyl-coa isomerase, SPS19 - sps19p, DCI1 - putative dodecenoyl-coa isomerase dci1, POT1 - acetyl-coa c-acyltransferase, CTA1 - catalase a, POX1 - acyl-coa oxidase]
GO:0005840	ribosome	5.1e-07	3.22e-05	1.82	5588	222	994	72	[RPL29 - ribosomal 60s subunit protein l29, RPL2B - ribosomal 60s subunit protein l2b, RPS3 - ribosomal 40s subunit protein s3, RPL24A - ribosomal 60s subunit protein l24a, RPL30 - ribosomal 60s subunit protein l30, RPS25B - ribosomal 40s subunit protein s25b, SED1 - sed1p, RPS26B - ribosomal 40s subunit protein s26b, RPL36B - ribosomal 60s subunit protein l36b, RPL9A - ribosomal 60s subunit prot…
GO:0000786	nucleosome	7.38e-07	4.41e-05	19.4	5588	9	192	6	[HHF2 - hhf2p, HTB2 - htb2p, HHT2 - hht2p, HTA2 - hta2p, HTA1 - hta1p, HTB1 - htb1p]
GO:0005634	nucleus	1.2e-06	6.8e-05	1.19	5588	2257	995	478	[LAS1 - las1p, RRB1 - rrb1p, UTP30 - utp30p, STP4 - stp4p, ROG1 - putative lipase rog1, RCK1 - rck1p, APA1 - apa1p, ASC1 - asc1p, ARI1 - carbonyl reductase (nadph-dependent) ari1, YKR041W - hypothetical protein, SHB17 - shb17p, RPL15B - ribosomal 60s subunit protein l15b, CUP2 - cup2p, PTC1 - ptc1p, RPL28 - ribosomal 60s subunit protein l28, FRM2 - frm2p, PZF1 - pzf1p, SMX3 - smx3p, TAF6 - taf6p,…
GO:0005777	peroxisome	1.36e-06	7.29e-05	8.03	5588	87	88	11	[FOX2 - bifunctional hydroxyacyl-coa dehydrogenase/enoyl-coa hydratase fox2, IDP3 - isocitrate dehydrogenase (nadp(+)) idp3, ECI1 - dodecenoyl-coa isomerase, PXA1 - atp-binding cassette long-chain fatty acid transporter pxa1, PEX11 - pex11p, SPS19 - sps19p, DCI1 - putative dodecenoyl-coa isomerase dci1, POT1 - acetyl-coa c-acyltransferase, FAA2 - medium-chain fatty acid-coa ligase faa2, CTA1 - ca…
GO:0042579	microbody	2e-06	0.000102	7.76	5588	90	88	11	[FOX2 - bifunctional hydroxyacyl-coa dehydrogenase/enoyl-coa hydratase fox2, IDP3 - isocitrate dehydrogenase (nadp(+)) idp3, ECI1 - dodecenoyl-coa isomerase, PXA1 - atp-binding cassette long-chain fatty acid transporter pxa1, PEX11 - pex11p, SPS19 - sps19p, DCI1 - putative dodecenoyl-coa isomerase dci1, POT1 - acetyl-coa c-acyltransferase, FAA2 - medium-chain fatty acid-coa ligase faa2, CTA1 - ca…
GO:0005839	proteasome core complex	2.09e-06	0.000102	4.48	5588	15	997	12	[PRE9 - proteasome core particle subunit alpha 3, PRE5 - proteasome core particle subunit alpha 6, PRE8 - proteasome core particle subunit alpha 2, PRE6 - proteasome core particle subunit alpha 4, PRE4 - proteasome core particle subunit beta 7, PUP2 - proteasome core particle subunit alpha 5, SCL1 - proteasome core particle subunit alpha 1, PRE3 - pre3p, PRE1 - proteasome core particle subunit be…
GO:0031597	cytosolic proteasome complex	3.64e-06	0.00017	3.48	5588	28	975	17	[PRE9 - proteasome core particle subunit alpha 3, RPT3 - proteasome regulatory particle base subunit rpt3, RPN8 - proteasome regulatory particle lid subunit rpn8, PRE10 - proteasome core particle subunit alpha 7, RPN9 - proteasome regulatory particle lid subunit rpn9, BLM10 - blm10p, RPT6 - proteasome regulatory particle base subunit rpt6, PRE7 - proteasome core particle subunit beta 6, PRE5 - pr…
GO:0034515	proteasome storage granule	5.89e-06	0.000264	3.53	5588	26	975	16	[PRE9 - proteasome core particle subunit alpha 3, RPN8 - proteasome regulatory particle lid subunit rpn8, RPN9 - proteasome regulatory particle lid subunit rpn9, PRE10 - proteasome core particle subunit alpha 7, BLM10 - blm10p, RPT6 - proteasome regulatory particle base subunit rpt6, PRE7 - proteasome core particle subunit beta 6, PRE8 - proteasome core particle subunit alpha 2, PRE5 - proteasome…
GO:0044438	microbody part	1.7e-05	0.000731	9.58	5588	53	88	8	[ECI1 - dodecenoyl-coa isomerase, PXA1 - atp-binding cassette long-chain fatty acid transporter pxa1, PEX11 - pex11p, SPS19 - sps19p, DCI1 - putative dodecenoyl-coa isomerase dci1, POT1 - acetyl-coa c-acyltransferase, CTA1 - catalase a, POX1 - acyl-coa oxidase]
GO:0044439	peroxisomal part	1.7e-05	0.000703	9.58	5588	53	88	8	[ECI1 - dodecenoyl-coa isomerase, PXA1 - atp-binding cassette long-chain fatty acid transporter pxa1, PEX11 - pex11p, SPS19 - sps19p, DCI1 - putative dodecenoyl-coa isomerase dci1, POT1 - acetyl-coa c-acyltransferase, CTA1 - catalase a, POX1 - acyl-coa oxidase]
GO:0044815	DNA packaging complex	2.43e-05	0.000969	12.47	5588	14	192	6	[HHF2 - hhf2p, HTB2 - htb2p, HHT2 - hht2p, HTA2 - hta2p, HTA1 - hta1p, HTB1 - htb1p]
GO:0019773	proteasome core complex, alpha-subunit complex	2.61e-05	0.001	5.73	5588	7	975	7	[PRE9 - proteasome core particle subunit alpha 3, PRE8 - proteasome core particle subunit alpha 2, PRE5 - proteasome core particle subunit alpha 6, PRE6 - proteasome core particle subunit alpha 4, SCL1 - proteasome core particle subunit alpha 1, PUP2 - proteasome core particle subunit alpha 5, PRE10 - proteasome core particle subunit alpha 7]
GO:0044428	nuclear part	5.75e-05	0.00213	1.33	5588	1226	629	184	[DBP8 - atp-dependent rna helicase dbp8, NSA2 - nsa2p, FAF1 - faf1p, LCP5 - lcp5p, YCL074W - pseudo, LAS1 - las1p, SNL1 - snl1p, NMD3 - nmd3p, RRB1 - rrb1p, UTP30 - utp30p, HHT2 - hht2p, MAK16 - mak16p, RFA2 - rfa2p, STP4 - stp4p, HTA1 - hta1p, HTB1 - htb1p, THP2 - thp2p, LCD1 - lcd1p, PWP1 - pwp1p, UTP10 - utp10p, YOR338W - hypothetical protein, UTP13 - utp13p, RSA3 - rsa3p, MAM1 - mam1p, YDR210…
GO:0034455	t-UTP complex	8.68e-05	0.00311	7.07	5588	7	677	6	[UTP10 - utp10p, UTP5 - utp5p, UTP15 - utp15p, UTP8 - utp8p, UTP9 - utp9p, NAN1 - nan1p]
GO:0016272	prefoldin complex	9.67e-05	0.00335	6	5588	6	932	6	[GIM5 - gim5p, GIM4 - gim4p, GIM3 - gim3p, PFD1 - pfd1p, YKE2 - yke2p, PAC10 - pac10p]
GO:0000177	cytoplasmic exosome (RNase complex)	0.0001	0.00337	4.41	5588	12	950	9	[RRP43 - rrp43p, RRP42 - rrp42p, RRP4 - rrp4p, SKI6 - ski6p, RRP45 - rrp45p, RRP46 - rrp46p, CSL4 - csl4p, RRP40 - rrp40p, MTR3 - mtr3p]
GO:0000176	nuclear exosome (RNase complex)	0.0001	0.00326	4.41	5588	12	950	9	[RRP43 - rrp43p, RRP42 - rrp42p, SKI6 - ski6p, RRP4 - rrp4p, RRP45 - rrp45p, RRP46 - rrp46p, RRP40 - rrp40p, CSL4 - csl4p, MTR3 - mtr3p]
GO:1902555	endoribonuclease complex	0.000104	0.00328	4.39	5588	17	749	10	[SEN34 - sen34p, POP5 - pop5p, LAS1 - las1p, POP8 - pop8p, POP4 - pop4p, SEN15 - sen15p, SNM1 - snm1p, RPR1 - ncrna, RPP1 - rpp1p, POP6 - pop6p]
GO:1905348	endonuclease complex	0.000104	0.00319	4.39	5588	17	749	10	[SEN34 - sen34p, POP5 - pop5p, LAS1 - las1p, POP8 - pop8p, POP4 - pop4p, SEN15 - sen15p, SNM1 - snm1p, RPR1 - ncrna, RPP1 - rpp1p, POP6 - pop6p]
GO:0034388	Pwp2p-containing subcomplex of 90S preribosome	0.000109	0.00327	5.85	5588	6	956	6	[DIP2 - dip2p, UTP13 - utp13p, UTP6 - utp6p, UTP21 - utp21p, UTP18 - utp18p, PWP2 - pwp2p]
GO:0030688	preribosome, small subunit precursor	0.000112	0.00324	3.41	5588	23	925	13	[RPS3 - ribosomal 40s subunit protein s3, DIM1 - dim1p, FAL1 - fal1p, EFG1 - efg1p, RRP1 - rrp1p, UTP7 - utp7p, UTP10 - utp10p, NOP9 - nop9p, LTV1 - ltv1p, KRE33 - kre33p, RIO2 - rio2p, UTP20 - utp20p, ENP1 - enp1p]
GO:0015935	small ribosomal subunit	0.00012	0.00339	2.15	5588	91	915	32	[RPS27B - ribosomal 40s subunit protein s27b, RPS1B - ribosomal 40s subunit protein s1b, RPS9B - ribosomal 40s subunit protein s9b, RPS3 - ribosomal 40s subunit protein s3, RPS25B - ribosomal 40s subunit protein s25b, RPS26B - ribosomal 40s subunit protein s26b, RPS28B - ribosomal 40s subunit protein s28b, ASC1 - asc1p, RPS7B - ribosomal 40s subunit protein s7b, RPS27A - ribosomal 40s subunit pro…
GO:0015934	large ribosomal subunit	0.000131	0.00361	1.93	5588	120	990	41	[RPL29 - ribosomal 60s subunit protein l29, RPL2B - ribosomal 60s subunit protein l2b, RPL25 - ribosomal 60s subunit protein l25, RPL21A - ribosomal 60s subunit protein l21a, RPL14A - ribosomal 60s subunit protein l14a, RPL24A - ribosomal 60s subunit protein l24a, RPL30 - ribosomal 60s subunit protein l30, RPL7B - ribosomal 60s subunit protein l7b, RPL26B - ribosomal 60s subunit protein l26b, RPL…
GO:0005732	small nucleolar ribonucleoprotein complex	0.000152	0.00409	3.16	5588	33	803	15	[POP5 - pop5p, LCP5 - lcp5p, POP8 - pop8p, CIC1 - cic1p, NHP2 - nhp2p, POP4 - pop4p, LSM6 - lsm6p, RRP9 - rrp9p, RPP1 - rpp1p, SMX3 - smx3p, SNU13 - snu13p, SNM1 - snm1p, POP6 - pop6p, NOP10 - nop10p, LSM2 - lsm2p]
GO:0009326	formate dehydrogenase complex	0.000179	0.00469	5,588.00	5588	1	1	1	[FDH1 - formate dehydrogenase (nad+)]
GO:0097344	Rix1 complex	0.000297	0.00759	18.56	5588	3	301	3	[IPI1 - ipi1p, IPI3 - ipi3p, RIX1 - rix1p]
GO:1905354	exoribonuclease complex	0.000414	0.0104	4.29	5588	17	690	9	[RRP43 - rrp43p, LAS1 - las1p, RRP42 - rrp42p, RRP4 - rrp4p, SKI6 - ski6p, RRP46 - rrp46p, CSL4 - csl4p, RRP40 - rrp40p, MTR3 - mtr3p]
GO:0000502	proteasome complex	0.000528	0.0129	2.68	5588	41	863	17	[PRE9 - proteasome core particle subunit alpha 3, CIC1 - cic1p, RPT3 - proteasome regulatory particle base subunit rpt3, RPN8 - proteasome regulatory particle lid subunit rpn8, RPN9 - proteasome regulatory particle lid subunit rpn9, PRE10 - proteasome core particle subunit alpha 7, BLM10 - blm10p, PRE7 - proteasome core particle subunit beta 6, RPT6 - proteasome regulatory particle base subunit r…
GO:1905369	endopeptidase complex	0.000528	0.0126	2.68	5588	41	863	17	[PRE9 - proteasome core particle subunit alpha 3, CIC1 - cic1p, RPT3 - proteasome regulatory particle base subunit rpt3, RPN8 - proteasome regulatory particle lid subunit rpn8, PRE10 - proteasome core particle subunit alpha 7, RPN9 - proteasome regulatory particle lid subunit rpn9, BLM10 - blm10p, RPT6 - proteasome regulatory particle base subunit rpt6, PRE7 - proteasome core particle subunit bet…
GO:0071011	precatalytic spliceosome	0.000561	0.0131	3.52	5588	16	991	10	[SMD1 - smd1p, MAK31 - mak31p, RDS3 - rds3p, SMD2 - smd2p, SNU13 - snu13p, LSM8 - lsm8p, SMX2 - smx2p, SMD3 - smd3p, LSM2 - lsm2p, YSF3 - ysf3p]
GO:0030681	multimeric ribonuclease P complex	0.000785	0.0179	4.75	5588	11	749	7	[POP5 - pop5p, POP8 - pop8p, POP4 - pop4p, SNM1 - snm1p, RPR1 - ncrna, RPP1 - rpp1p, POP6 - pop6p]
GO:0005655	nucleolar ribonuclease P complex	0.000785	0.0176	4.75	5588	11	749	7	[POP5 - pop5p, POP8 - pop8p, POP4 - pop4p, SNM1 - snm1p, RPR1 - ncrna, RPP1 - rpp1p, POP6 - pop6p]
GO:1990070	TRAPPI protein complex	0.000904	0.0198	6.09	5588	6	765	5	[TRS31 - trs31p, TRS20 - trs20p, BET5 - bet5p, BET3 - bet3p, TRS33 - trs33p]
