# Supplementary material for: Overexpression of a single ORF can extend chronological lifespan in yeast if retrograde signaling and stress response are stimulated
Source: Biogerontology. 2021 May 30;22(4):415–27. doi: 10.1007/s10522-021-09924-z (PMC8266792; doi:10.1007/s10522-021-09924-z)
Supplement: Supplementary file 6 — Supplementary file6 (XLSX 18 KB) [file 10522_2021_9924_MOESM6_ESM.xlsx]

## Sheet: Arkusz1
ORF	L/M/S	ATP 24h	ROS 24h	DEAD 24h
YAR073W	L	68667.2	264.233	0.0170333
YAR075W	L	70896.9	267.467	0.0241333
YBL015W	L	110701	364.033	0.0328
YBL030C	L	54230.4	383.4	0.0650333
YBL080C	L	76116.4	416.133	0.0226667
YBL090W	L	71226.6	431.433	0.0212667
YBR291C	L	82520.8	123.2	0.0162333
YCL017C	L	61035.1	128.367	0.0412
YCL042W	L	44409.4	369.4	0.0193667
YCR003W	L	57156.2	213.967	0.0310667
YDL008W	L	34228.4	465.767	0.0258
YDL068W	L	105865	117.1	0.0132667
YDL198C	L	76323.7	298.1	0.0305333
YDR115W	L	49811.2	383.833	0.0197333
YDR116C	L	96053	201.267	0.0211667
YDR298C	L	112052	232.7	0.0161333
YDR322W	L	69031.5	138.6	0.0208
YDR327W	L	35037.9	226.4	0.0152667
YDR328C	L	44086	553.767	0.0360667
YDR337W	L	56627.2	218.467	0.0254
YDR430C	L	58844.3	51.4667	0.0176
YDR447C	L	27491.2	446.733	0.0217333
YDR493W	L	69904.6	505.6	0.0195333
YDR529C	L	148151	348.3	0.0232667
YEL024W	L	46283.9	198.067	0.0223
YER165W	L	87278.9	521.767	0.0545667
YFL019C	L	75009.9	126.367	0.0139
YFR049W	L	45975	118.533	0.0328667
YGL226W	L	52667.6	-9.63333	0.0379667
YGR101W	L	30779.3	81.8667	0.0518
YGR112W	L	61267	649.467	0.0141667
YGR132C	L	26897.5	-20.6667	0.0277667
YGR193C	L	53570.5	453.2	0.0217667
YHL021C	L	40105.4	555.467	0.0297
YHR001W-A	L	33385	305.767	0.0169667
YHR026W	L	37887.8	613.1	0.0242667
YHR189W	L	48255.5	466.733	0.0174667
YHR207C	L	36757.2	383.467	0.0130667
YIL094C	L	47271.8	287.633	0.0219
YJL161W	L	33100.7	225.1	0.0153667
YJR115W	L	22639.6	128.967	0.0159333
YKL029C	L	92482.3	417.133	0.0237
YKL040C	L	49339	284.4	0.0264
YKR052C	L	80439.7	20.3667	0.0129
YKR065C	L	89161.3	360.433	0.0292333
YLR136C	L	83816.4	474.267	0.0255
YLR199C	L	58504.4	375.5	0.0166333
YLR201C	L	68443.8	284.433	0.0188
YLR248W	L	80547.6	671.967	0.022
YLR395C	L	81178.5	490.067	0.0231
YML030W	L	63540.8	-44.3333	0.0213
YML110C	L	74157.3	389.433	0.0209333
YML129C	L	76892.8	-20.8333	0.0224333
YMR003W	L	95470.7	236.333	0.0304333
YMR024W	L	53589.2	329.133	0.0206667
YMR082C	L	47598.1	434.1	0.0336333
YMR098C	L	36524.3	288.4	0.0232333
YMR123W	L	85427.4	456.233	0.0171333
YMR227C	L	48723.2	341.367	0.0221667
YNL078W	L	74566.3	599.3	0.0212667
YNL081C	L	86023.6	380.633	0.0158667
YNL177C	L	106855	73.3667	0.0179
YNL211C	L	73450.9	52.6333	0.0198
YNL310C	L	41103.5	270.967	0.0186
YNR002C	L	50921.9	568.967	0.0325
YNR040W	L	63910.7	389.033	0.0225333
YOL064C	L	87270.7	7.16667	0.0296333
YOL071W	L	45186.6	331.9	0.034
YOL151W	L	73706.8	627.9	0.0187
YOR343C	L	49084.1	391.733	0.0278667
YPL060W	L	60436.5	321.867	0.0335
YPL135W	L	109059	22.3333	0.0209
YPL173W	L	29283.2	491.733	0.0276667
YPR011C	L	106199	60.3333	0.0180667
YPR061C	L	78395	255.867	0.0341
YPR127W	L	46246.7	458.867	0.0445667
YPR151C	L	60164.7	415.4	0.0206333
YPR192W	L	29251.2	524.7	0.0202
YBR166C	M	40305.4	520.233	0.0424333
YCR098C	M	42705.2	393.067	0.0374667
YDR160W	M	52565.9	616.8	0.0315667
YDR484W	M	83132.7	598.967	0.0247333
YFL008W	M	23212.4	531.467	0.0420333
YGR143W	M	49210.6	604.967	0.0446667
YHR156C	M	54889.2	68.2	0.0312667
YKL034W	M	30391.7	567.933	0.0406667
YLL015W	M	38101.9	122.433	0.0230333
YNR012W	M	43421.3	319.9	0.0254
YOR336W	M	57484.7	459.033	0.036
YPL098C	M	55111	232.433	0.0279333
YPR200C	M	33354.2	331.367	0.0196
YBL072C	S	34458.2	363	0.0319667
YBR018C	S	48498.3	658.133	0.038
YBR035C	S	55891.4	544.033	0.0305667
YBR141C	S	44569.9	405.3	0.0277
YCR100C	S	43511.1	-15.1	0.0227
YCR102C	S	43422.4	383.667	0.0278
YDL087C	S	54473.9	122.8	0.035
YDL118W	S	50577.1	471.833	0.0257
YDL124W	S	45697.6	811.933	0.0400333
YDL150W	S	61345.5	150	0.0329
YDL228C	S	40378.6	309.967	0.0249333
YDR073W	S	45100	66.6667	0.0230667
YDR079C-A	S	48331.6	438.133	0.0303
YDR246W	S	48644.1	123.567	0.0225
YER102W	S	46214.5	517.133	0.0327
YER115C	S	31983.6	137.067	0.0171
YFL052W	S	64772.2	-8.56667	0.0389667
YFR050C	S	48634.7	252.333	0.0553667
YGL004C	S	40302.2	654.7	0.0377667
YGL031C	S	52311.5	668.033	0.0295333
YGL047W	S	50116.9	156.367	0.0262333
YGL148W	S	43598.3	767.067	0.0415333
YGL162W	S	56626.7	24.9333	0.0268333
YGR017W	S	43718.6	435.5	0.044
YGR154C	S	34268.6	465.8	0.0362333
YGR182C	S	55463.9	127.167	0.0214333
YGR293C	S	62781.6	113.633	0.0268333
YHR010W	S	46897.2	303.1	0.0214
YHR034C	S	39969.1	632.333	0.0359667
YHR111W	S	45752.5	593.133	0.0575
YIL003W	S	51844.5	535	0.0292667
YIL097W	S	48422.4	334.1	0.0259667
YIR026C	S	52423.1	554.067	0.0246333
YIR027C	S	43519.1	117.7	0.0418333
YIR030C	S	61211.6	519.5	0.0301
YIR032C	S	50063.7	125.933	0.0408
YJL067W	S	59312.4	387.667	0.0251
YJL190C	S	66714	155.633	0.0305333
YJL217W	S	65148.3	327.967	0.0561333
YJR096W	S	56038.6	691.2	0.0375333
YJR102C	S	45200.4	677	0.100167
YKL012W	S	55413.5	261.7	0.0405
YKL069W	S	47420.7	404.9	0.0442667
YKL075C	S	47965.9	112.3	0.0522667
YKL151C	S	36160.2	620.967	0.0263667
YKL202W	S	110498	240.133	0.0222667
YLR016C	S	44817.4	632.267	0.0423333
YLR140W	S	52512.2	589.3	0.0285333
YLR233C	S	35836.2	481.2	0.0206667
YML073C	S	38987.5	535.167	0.0266333
YMR068W	S	55496.5	484.133	0.0355
YMR193C-A	S	63285.6	49.6	0.0211667
YMR194W	S	47782.5	481.333	0.0205
YNL045W	S	41921.2	254.067	0.0209333
YNL117W	S	65200.3	621.033	0.0333333
YNL191W	S	22484.2	620.833	0.0344
YNL288W	S	49607.4	-153.2	0.0229667
YOL127W	S	59192.4	643.5	0.0287
YOR084W	S	42364.2	338.5	0.0379
YOR251C	S	42019.2	629.433	0.0437667
YOR294W	S	33998.4	567.133	0.0363667
YPL108W	S	42385.7	671.667	0.0468
YPL111W	S	36132.2	603.733	0.0460667
YPL171C	S	72084.1	252.5	0.0537667
YPL192C	S	47832.2	575.4	0.0235667
YPR093C	S	52274.8	289.4	0.0492667
